# Supplementary material for: Complex Changes in Membrane Lipids Associated with the Modification of Autophagy in Arabidopsis
Source: Metabolites. 2022 Feb 18;12(2):190. doi: 10.3390/metabo12020190 (PMC8876039; doi:10.3390/metabo12020190)
Supplement: Supplementary file 1 [file metabolites-12-00190-s001.zip]

Archive with 3 entries (3 files):
- metabolites-1530731-Supplementary Figures and legends.pdf
- metabolites-1530731-Supplementary Table S1_ Lipid amount.xlsx
- metabolites-1530731-Supplementary Table S2_Normalized average lipid amount.xlsx
