# Supplementary material for: Complex Changes in Membrane Lipids Associated with the Modification of Autophagy in Arabidopsis
Source: Metabolites. 2022 Feb 18;12(2):190. doi: 10.3390/metabo12020190 (PMC8876039; doi:10.3390/metabo12020190)
Supplement: Supplementary file 1 [file metabolites-12-00190-s001.zip › metabolites-1530731-Supplementary Table S1_ Lipid amount.xlsx]

## Sheet: Sheet1
Lipids (nmol/mg dw)	WT +N	WT +N	WT -N	WT -N	atg5-1 +N	atg5-1 +N	atg5-1 -N	atg5-1 -N	atg7-2 +N	atg7-2 +N	atg7-2 +N	atg7-2 -N	atg7-2 -N	atg7-2 -N	atg9-4 +N	atg9-4 +N	atg9-4 +N	atg9-4 -N	atg9-4 -N	atg9-4 -N	rns2-2 atg5-1 +N	rns2-2 atg5-1 +N	rns2-2 atg5-1 +N	rns2-2 atg5-1 -N	rns2-2 atg5-1 -N	rns2-2 atg5-1 -N	rns2-2 atg9-4 +N	rns2-2 atg9-4 +N	rns2-2 atg9-4 +N	rns2-2 atg9-4 -N	rns2-2 atg9-4 -N	rns2-2 atg9-4 -N	kin10 +N	kin10 +N	kin10 +N	kin10 -N	kin10 -N	kin10 -N	rns2-2 +N	rns2-2 +N	rns2-2 +N	rns2-2 -N	rns2-2 -N	rns2-2 -N	ratorB +N	ratorB +N	ratorB +N	ratorB -N	ratorB -N
DGDG(34:6)	1.55895	1.54327	0.836259	0.814401	1.45692	1.51913	0.749554	0.750899	1.43868	1.40599	1.15308	0.684494	0.706917	0.678343	1.15825	1.34689	1.26921	0.600427	0.607409	0.698675	1.3269	1.35856	1.41658	1.04953	1.07844	0.885917	1.50641	1.57364	1.51519	0.824056	0.873417	0.94058	1.47069	1.47681	1.33277	1.19117	0.744987	0.786785	1.42327	1.58654	1.49801	0.89638	0.909803	0.886785	1.35385	1.51119	1.27167	0.718135	0.926521
DGDG(34:5)	0.626984	0.663295	0.32318	0.331845	0.639	0.644828	0.342732	0.332843	0.546483	0.524051	0.452569	0.253731	0.2495	0.272177	0.530392	0.59798	0.509947	0.257949	0.270428	0.289272	0.595797	0.606893	0.531373	0.290537	0.331814	0.286	0.689351	0.651095	0.633498	0.274384	0.263	0.319693	0.614534	0.683596	0.582854	0.458023	0.315582	0.338384	0.593621	0.770405	0.697519	0.318182	0.354651	0.34899	0.602145	0.760902	0.592611	0.313814	0.406218
DGDG(34:4)	0.295635	0.270713	0.160558	0.130952	0.2335	0.308867	0.143899	0.164706	0.211018	0.245063	0.209486	0.120398	0.109	0.123992	0.225	0.30202	0.26492	0.133846	0.118191	0.137452	0.281036	0.258242	0.244118	0.0936061	0.156028	0.107	0.337662	0.336253	0.292118	0.12069	0.156	0.144246	0.279621	0.286948	0.26341	0.213612	0.157791	0.164141	0.268519	0.358083	0.314885	0.129293	0.169089	0.165152	0.329928	0.361404	0.342246	0.181181	0.174312
DGDG(34:3)	7.84598	8.01036	3.97909	3.88368	6.85475	6.79286	3.05372	3.02525	6.95548	6.85848	5.83226	2.43159	2.66375	3.10055	6.87525	7.81641	8.18025	3.64949	3.37378	3.67888	7.28666	7.26499	7.50417	2.3844	2.96479	2.65225	8.0013	7.53942	7.83867	2.86773	2.98675	3.44629	7.40995	9.16176	7.892	8.04744	5.04167	5.05126	7.45293	9.84492	9.53936	3.87652	4.01187	4.36591	5.96655	7.17769	5.78683	4.13288	4.57212
DGDG(34:2)	0.718254	0.659441	0.573051	0.545635	0.751	0.82069	0.586777	0.585784	0.6424	0.694177	0.65168	0.393532	0.428	0.438004	0.760294	0.839394	0.914605	0.571795	0.496595	0.534004	0.84262	0.801698	0.740686	0.426598	0.537487	0.5005	0.892468	0.856934	0.778325	0.443842	0.4715	0.500767	0.679831	0.863382	0.888889	0.820169	0.620809	0.554545	0.707305	0.951553	0.969466	0.619697	0.539244	0.490909	0.57048	0.74386	0.668935	0.479479	0.560652
DGDG(34:1)	0.324653	0.361513	0.156686	0.196677	0.44575	0.400739	0.201993	0.251716	0.341121	0.373418	0.337698	0.172886	0.19675	0.221018	0.3875	0.443182	0.435468	0.179231	0.186527	0.167864	0.431329	0.406843	0.358578	0.2289	0.210993	0.21175	0.425195	0.398783	0.390394	0.168227	0.17775	0.208951	0.419958	0.447181	0.468151	0.288376	0.186637	0.200758	0.381944	0.464718	0.353292	0.217929	0.211483	0.200758	0.438968	0.49198	0.462081	0.196947	0.187309
DGDG(36:6)	25.7096	27.0017	14.1288	13.3375	20.8657	21.6475	10.6813	9.71887	19.4862	18.8357	16.3693	8.58582	8.97375	9.05116	20.1086	22.2043	19.6766	10.7074	10.8037	11.8685	21.3922	20.9658	21.2591	8.19821	10.9481	8.83725	23.0081	22.4124	23.5293	10.0475	10.4403	11.2785	18.8902	20.4873	18.6353	16.7275	11.8849	12.3856	22.3747	29.2509	26.8585	12.8275	13.5962	13.8371	15.3409	17.6749	14.71	10.7935	11.8428
DGDG(36:5)	2.14228	1.97776	2.68293	2.51381	1.96292	1.65558	2.09569	2.04551	1.43819	1.56549	1.41148	1.35365	1.46942	1.46715	1.94404	2.45547	2.12801	1.92094	1.84039	1.97406	2.1876	2.1203	2.12247	1.61679	2.17823	1.73592	2.28251	2.14931	2.04869	1.98662	1.82742	1.78252	1.85984	2.23709	2.23555	2.65019	2.20702	1.82921	2.10691	2.358	2.62587	2.48022	2.22473	2.09739	1.47387	1.85054	1.60322	1.70712	1.91225
DGDG(36:4)	0.502976	0.543834	0.623645	0.602183	0.4395	0.45468	0.503646	0.481373	0.457452	0.508354	0.487648	0.458209	0.4115	0.400706	0.429902	0.580303	0.598253	0.550256	0.507782	0.538793	0.610459	0.552448	0.62451	0.494629	0.584093	0.421	0.687792	0.678832	0.591626	0.510345	0.5235	0.554987	0.5208	0.635348	0.580939	0.658222	0.476331	0.468182	0.610082	0.769352	0.709447	0.594949	0.649709	0.541919	0.453013	0.626566	0.513855	0.471972	0.539755
DGDG(36:3)	0.51703	0.622511	0.431251	0.383598	0.442667	0.463711	0.266083	0.29281	0.413838	0.435105	0.4389	0.226534	0.234167	0.256216	0.573693	0.672896	0.679444	0.343761	0.365921	0.333972	0.549039	0.58658	0.589869	0.276897	0.303614	0.226167	0.615758	0.514031	0.64844	0.252874	0.311167	0.301961	0.536774	0.697985	0.637133	0.649942	0.450362	0.436532	0.591221	0.756363	0.742525	0.410774	0.377099	0.364815	0.42969	0.46934	0.423594	0.391058	0.402311
DGDG(38:6)	1.62814	1.61818	1.24023	0.775463	0.823667	1.00263	0.628261	0.255065	0.816199	0.600675	0.653327	0.810116	0.540667	0.502688	1.05163	0.939057	0.63432	0.439658	0.426232	0.565773	1.09254	0.794872	0.749183	0.218073	1.01638	0.290667	0.855758	1.02498	1.04351	0.452874	0.775167	0.474339	0.525189	0.609616	0.517401	0.414969	0.293064	0.292088	1.56036	2.05705	1.68289	0.603199	1.53941	0.831987	1.56656	2.03275	1.60298	0.954621	1.03942
DGDG(38:5)	0.156911	0.174534	0.244364	0.150463	0.108667	0.139573	0.101766	0.0952614	0.105427	0.0816878	0.0792161	0.146932	0.123667	0.113071	0.111928	0.139057	0.0627527	0.111966	0.0565824	0.10265	0.108179	0.0890776	0.122222	0.0646206	0.173928	0.0526667	0.0645887	0.11841	0.134647	0.0794745	0.109167	0.0901961	0.0428296	0.106315	0.0935504	0.0975327	0.0963182	0.0617845	0.184328	0.236616	0.303117	0.161785	0.381944	0.153704	0.298434	0.397661	0.309836	0.38305	0.30598
DGDG(38:4)	0.0820933	0.0859827	0.0962829	0.0567956	0.07375	0.0578818	0.0561497	0.0134804	0.0302509	0.0534177	0.0536067	0.0997512	0.02875	0.0415827	0.0801471	0.0790404	0.0405143	0.0284615	0.0445039	0.0481322	0.0725806	0.0482018	0.0571078	0.041688	0.0944782	0.02975	0.0667532	0.0600973	0.0366995	0.0312808	0.08925	0.0560102	0.0318589	0.0408837	0.0265805	0.0295579	0.0214497	0.0361111	0.0578704	0.0850448	0.0656011	0.0588384	0.117006	0.0537879	0.119765	0.130576	0.100389	0.131882	0.114424
Total DGDG	42.1095	43.5331	25.4763	23.723	35.0978	35.9087	19.4116	18.0136	32.8828	32.1816	28.1303	15.7376	16.1358	16.6667	34.2366	38.416	35.3943	19.4952	19.0981	20.9381	36.777	35.8545	36.3199	15.3845	20.5784	16.2368	39.4336	38.3142	39.4811	18.0599	19.0043	20.0991	33.2821	37.7342	34.1545	32.2467	22.4969	22.6054	38.3131	49.4896	46.3605	23.1953	25.0822	24.3392	28.9442	34.2294	28.3883	20.8557	22.984
MGDG(34:6)	117.019	120.17	32.0509	30.9363	103.465	110.289	28.2667	25.9865	108.053	98.7932	79.9849	22.9968	26.5537	26.9055	106.897	115.115	104.006	28.2459	24.9501	30.6952	110.399	101.235	96.7341	21.5844	28.3999	23.4022	112.522	118.373	114.496	25.1461	29.9863	29.4355	89.8807	97.0424	92.9375	50.6709	32.4603	34.7689	107.529	127.205	115.486	27.6977	30.7827	32.9381	77.9415	90.2654	68.9249	30.6949	33.4381
MGDG(34:5)	19.9597	20.8327	4.64567	4.73545	19.2148	19.6338	4.8433	4.78366	17.4666	15.9107	12.5932	3.3262	3.79183	3.93532	18.3292	20.3104	17.3118	4.27265	3.54799	4.37245	18.8713	17.4374	16.5498	3.21773	4.11128	3.42133	18.8435	19.4144	19.0481	3.47028	4.15783	3.91799	15.6623	16.944	16.2245	7.23481	5.01759	4.97306	17.827	22.7671	19.6272	4.08418	4.34819	4.67458	14.0759	16.6349	12.5997	4.85869	4.91573
MGDG(34:4)	3.6665	4.00658	0.464464	0.402612	3.70933	3.75402	0.486469	0.627288	2.93245	2.8854	2.39806	0.311277	0.347333	0.331485	4.09493	3.96246	3.47582	0.438291	0.270266	0.451469	3.60394	3.25957	2.95768	0.344587	0.345829	0.338833	3.46424	3.44655	3.38161	0.303777	0.233333	0.293436	2.98508	3.15879	3.11957	0.511509	0.453978	0.412963	3.55075	4.24048	3.61339	0.313468	0.307494	0.391751	3.28839	3.99332	3.17339	0.543377	0.489127
MGDG(34:3)	3.28927	3.66867	0.729565	0.825976	3.17758	2.95476	0.533382	0.700082	2.61002	2.60312	2.32913	0.345357	0.455583	0.476394	3.66626	4.00008	4.101	0.691368	0.659128	0.695482	3.46391	3.19389	3.00743	0.338193	0.468676	0.469083	3.48061	3.2575	3.32028	0.447373	0.422583	0.525405	2.98218	3.54859	3.52977	1.91861	0.998603	0.977862	3.4543	4.37134	4.28252	0.815741	0.647852	0.836448	2.25136	2.71587	2.12405	0.790874	0.810483
MGDG(34:2)	0.320437	0.412331	0.0975736	0.0734127	0.383	0.36798	0.105493	0.0705882	0.282833	0.281013	0.273221	0.0437811	0.0805	0.0504032	0.466176	0.430808	0.416303	0.0774359	0.0812257	0.0713602	0.419355	0.313686	0.371569	0.0618926	0.0455927	0.056	0.351169	0.385888	0.359606	0.0679803	0.0675	0.0700767	0.344392	0.415439	0.372126	0.121212	0.0779093	0.10101	0.361111	0.402317	0.369275	0.0873737	0.0765504	0.0878788	0.383555	0.434586	0.335926	0.0685686	0.0759429
MGDG(34:1)	0.421296	0.454399	0.0977457	0.0998677	0.621667	0.489327	0.0808621	0.109967	0.347434	0.354093	0.3722	0.0543947	0.0741667	0.0752688	0.608497	0.678956	0.587741	0.0883761	0.0906291	0.076788	0.508472	0.431235	0.388889	0.0635976	0.0650118	0.0721667	0.414719	0.432766	0.510509	0.0681445	0.0476667	0.0625746	0.406179	0.441002	0.50878	0.137771	0.119987	0.0744108	0.471365	0.61313	0.477735	0.0809764	0.0970607	0.0890572	0.352571	0.404177	0.28796	0.100767	0.0908936
MGDG(36:6)	41.8609	43.6516	10.6612	11.7384	27.3103	28.9663	6.92935	7.71307	29.0353	27.614	22.2849	4.73914	5.59483	5.93834	31.2062	33.2731	30.7999	9.45162	8.6905	9.84275	31.4539	29.1607	29.4596	4.21876	4.95475	4.97833	33.5588	32.9677	34.2624	6.55895	6.32583	7.16607	29.2568	34.2954	31.3279	17.6556	11.6843	12.2524	35.2313	46.8856	44.2298	10.019	8.4761	10.4322	23.748	27.6294	22.7475	10.2501	11.0116
MGDG(36:5)	4.85632	5.49775	2.76476	2.89203	4.16817	3.90016	2.38908	2.51095	3.54665	3.3789	2.84799	1.44395	1.51967	1.64079	4.38693	5.08098	4.96571	2.62017	2.49724	2.54039	4.88873	4.1705	4.03693	1.44672	1.83198	1.57567	5.0755	4.67559	4.67011	2.23711	1.79417	1.92549	3.87485	5.00931	5.25351	4.03593	2.84435	2.54461	4.5192	6.19765	6.05598	2.43401	2.12371	2.483	3.35972	3.94954	3.61027	2.41808	2.57662
MGDG(36:4)	1.13252	1.29247	0.532352	0.64294	1.01058	0.970033	0.480392	0.594199	0.85596	0.752996	0.756011	0.284163	0.387583	0.386677	1.0594	1.20412	1.11944	0.628291	0.45582	0.522589	1.11787	0.936647	1.06185	0.397016	0.44284	0.333083	1.02658	1.15434	1.12718	0.468062	0.437583	0.428218	0.93795	1.13213	1.19452	0.818761	0.609057	0.506145	1.02426	1.52457	1.31592	0.599579	0.452116	0.516751	0.882618	1.06525	0.91452	0.538121	0.502124
MGDG(36:3)	0.226025	0.232498	0.12115	0.0891204	0.262333	0.204762	0.0936639	0.0787582	0.175439	0.204388	0.111495	0.0704809	0.0468333	0.0572917	0.23415	0.18064	0.26864	0.0844444	0.101978	0.0908365	0.259368	0.257076	0.20719	0.0433078	0.061128	0.0508333	0.224762	0.285969	0.240722	0.0855501	0.0813333	0.0791134	0.216254	0.328424	0.295338	0.179169	0.0964826	0.102357	0.26989	0.430577	0.387723	0.0912458	0.0928618	0.0705387	0.207695	0.214871	0.205963	0.109943	0.0925926
MGDG(38:6)	0.670304	0.572897	0.138014	0.155919	0.273167	0.384893	0.0507211	0.094281	0.184129	0.154093	0.128129	0.0344942	0.00866667	0.0394825	0.262908	0.175926	0.148633	0.0145299	0.0366407	0.0715198	0.291463	0.224442	0.196242	0	0.0523472	0.0206667	0.209524	0.25807	0.308539	0.0770115	0.130667	0.113214	0.1571	0.212968	0.279853	0.0299718	0.0267916	0.0107744	0.529492	0.850097	0.645674	0.0976431	0.165859	0.0920875	0.514471	0.607185	0.46832	0.125292	0.136765
Total MGDG	193.422	200.792	52.3033	52.592	163.596	171.915	44.2594	43.2694	165.49	152.932	124.079	33.65	38.8607	39.8369	171.212	184.412	167.201	46.6131	41.3816	49.4308	175.277	160.62	154.971	31.7162	40.7794	34.7182	179.171	184.652	181.725	38.9303	43.6848	44.0171	146.704	162.528	155.043	83.3142	54.3893	56.7245	174.767	215.488	196.492	46.321	47.5705	52.6124	127.006	147.915	115.393	50.4987	54.1399
PG(32:1)	0.963459	1.1018	0.411117	0.38459	0.979167	0.938095	0.286988	0.338399	0.730612	0.684219	0.587615	0.248922	0.340667	0.336862	0.905065	1.06987	0.98318	0.369915	0.325065	0.295179	0.84376	0.824842	0.749673	0.273828	0.325903	0.273667	0.869784	0.893593	0.901149	0.292282	0.313167	0.316795	1.00913	1.06772	0.939815	0.653916	0.471565	0.436532	0.999657	1.14709	1.0951	0.380471	0.370317	0.41936	0.752469	0.885881	0.800843	0.388055	0.411485
PG(32:0)	0.411376	0.461625	0.2836	0.2958	0.482167	0.352874	0.182466	0.229575	0.293327	0.312574	0.305007	0.16733	0.166167	0.171539	0.370752	0.424916	0.355329	0.231966	0.182069	0.203225	0.369176	0.385781	0.394281	0.16948	0.169875	0.163667	0.368485	0.35588	0.378982	0.234154	0.198667	0.229838	0.320871	0.391739	0.384259	0.441298	0.28764	0.299158	0.506859	0.512024	0.506838	0.349158	0.282623	0.336532	0.315798	0.311947	0.305461	0.227394	0.210669
PG(34:4)	4.79646	5.02296	1.1609	1.33466	3.91583	3.36338	0.94539	0.83317	3.07067	2.8697	2.15448	0.669983	0.775833	0.731687	3.17533	3.44579	2.92221	0.924957	0.953145	1.08365	2.81851	3.26157	3.21307	0.603922	0.888382	0.667333	3.44139	3.37745	3.64614	0.865846	0.887833	0.992668	2.93031	3.07296	2.53384	1.53585	0.921926	1.08114	3.29047	5.08408	4.2632	1.14781	1.01534	1.11448	2.18114	2.40084	1.88414	0.800133	0.888209
PG(34:3)	2.8836	2.98282	1.1375	1.24074	2.44567	1.9578	1.05996	0.972712	1.87818	1.72473	1.51548	0.638474	0.690667	0.622144	1.94379	2.1138	1.93417	0.836068	0.875649	0.990581	1.90339	2.05461	2.14232	0.633419	0.76258	0.699667	2.06771	1.96951	2.03071	0.875041	0.674167	0.848252	1.86326	2.09768	1.89096	1.333	0.931131	0.928956	2.27692	2.8422	2.51256	1.20269	0.989987	1.06684	1.55737	1.66784	1.44693	0.739406	0.820251
PG(34:2)	1.71023	1.94838	0.647307	0.729084	1.71792	1.41568	0.819073	0.761683	1.3221	1.27586	1.09577	0.443698	0.516917	0.524614	1.3406	1.46507	1.36285	0.517863	0.643401	0.588043	1.33423	1.418	1.43864	0.529838	0.569318	0.554417	1.60043	1.3897	1.41125	0.621593	0.436417	0.586104	1.34009	1.39961	1.31936	0.911989	0.595085	0.562542	1.37337	1.76295	1.4899	0.79335	0.585191	0.630724	1.11023	1.21997	0.993113	0.522439	0.546806
PG(34:1)	1.04729	1.04785	0.303218	0.38211	1.12667	0.793268	0.366229	0.346242	0.733563	0.770295	0.672596	0.159867	0.190667	0.215894	0.81732	0.852694	0.846838	0.196581	0.261349	0.276501	0.858912	0.761405	0.790359	0.191475	0.216481	0.204667	0.777316	0.785564	0.753859	0.250903	0.215667	0.216027	0.785326	0.791942	0.715198	0.405034	0.239809	0.252189	0.90655	1.10075	0.87993	0.31936	0.201227	0.295118	0.646238	0.729992	0.574785	0.240407	0.235134
PG(34:0)	0.104663	0.130058	0.0361384	0.0491071	0.097	0.0812808	0.0257657	0.0230392	0.063453	0.0865823	0.0681818	0.0228856	0.0225	0.0267137	0.0715686	0.0808081	0.0465793	0.0276923	0.0345331	0.0225096	0.0322581	0.0874126	0.0568627	0.0255754	0.0172239	0.026	0.0748052	0.06618	0.0679803	0.0231527	0.024	0.0179028	0.0795155	0.0690706	0.0478927	0.034774	0.020217	0.0267677	0.061214	0.0531859	0.0696565	0.0323232	0.00920543	0.0333333	0.0566905	0.0501253	0.0262518	0.014014	0.019368
PG(36:5)	0.0648148	0.109666	0.0168646	0.0102513	0.0343333	0.0200328	0.0328958	0.0272876	0.0362354	0.0337553	0.0299736	0.00878939	0.0143333	0.0210013	0.023366	0.0301347	0.0211871	0.0193162	0.0183204	0.0170817	0.0355165	0.025308	0.0493464	0.0161978	0.0261736	0.00533333	0.0522944	0.0567721	0.0515599	0.0146141	0.00683333	0.00852515	0.0219414	0.0160826	0.0194764	0.0172214	0.00723208	0.00740741	0.0404664	0.0293137	0.0127226	0.00993266	0.0182494	0.0109428	0.025366	0.0248956	0.0144223	0.00283617	0.0135916
PG(36:4)	0.0997024	0.122832	0.0201342	0.0198413	0.05	0.0482759	0.0257657	0.0269608	0.0555829	0.0562025	0.0607708	0.0318408	0.0175	0.0226815	0.0544118	0.0469697	0.0247453	0.0205128	0.0077821	0.0191571	0.0503421	0.0474525	0.070098	0.0179028	0.0435664	0.032	0.0950649	0.104623	0.0906404	0.0305419	0.028	0.0163683	0.0331754	0.0452006	0.0340038	0.0218579	0.0221893	0.0171717	0.0442387	0.0626646	0.0625	0.0156566	0.0237403	0.0166667	0.0347293	0.0516291	0.0413223	0.0265265	0.0214067
PG(36:2)	0.0291005	0.0378934	0.000860437	0.00529101	0.0433333	0.0545156	0.00178253	0.0120915	0.0278734	0.027173	0.0275033	0.00729685	0.0138333	0.00386425	0.0184641	0.0341751	0.0313764	0.00752137	0.00470169	0.0142082	0.024275	0.024309	0.0321895	0.0105712	0.010976	0.00483333	0.047619	0.0339011	0.0397373	0.00279146	0.0233333	0.00699062	0.0124627	0.0176062	0.0137292	0.0167246	0.00328731	0.00639731	0.0342936	0.0398455	0.00938295	0.00740741	0.00613695	0.00387205	0.0125979	0.0274018	0.0187976	0.0133467	0.00237853
Total PG	12.1107	12.9659	4.01764	4.45147	10.8921	9.02521	3.74631	3.57116	8.21159	7.8411	6.51737	2.39909	2.74908	2.677	8.72067	9.56423	8.52847	3.15239	3.30601	3.51014	8.27036	8.89069	8.93685	2.47221	3.03048	2.63158	9.39489	9.03317	9.372	3.21092	2.80808	3.23947	8.39609	8.96961	7.89855	5.37167	3.50008	3.61827	9.53404	12.6341	10.9018	4.25816	3.50202	3.92786	6.69263	7.37051	6.10606	2.97456	3.1693
LPC(16:0)	0.00801918	0.0135678	0.0367407	0	0.0790833	0.0375205	0.070572	0.0976307	0	0.0355274	0.0366436	0.0458541	0.0725833	0.0459509	0.0304739	0.0152357	0.0466602	0.027265	0.0399643	0.0508461	0.0318508	0.0360473	0.0172386	0.070162	0.0477035	0.0510833	0.0115152	0.051176	0	0.0547619	0.0180833	0.0394714	0.0279972	0.022431	0.0178001	0.0428051	0.0341059	0.028367	0.0417524	0.0422152	0.0411101	0.0394781	0.033511	0.0253367	0.0128533	0.0176274	0.0132069	0.0291124	0.0220014
LPC(18:3)	0.0132275	0.0162171	0.0122182	0	0.0523333	0.0343186	0.0275482	0.0380719	0.0263978	0.0413502	0.0294796	0.03466	0.0298333	0.0557796	0.0419935	0.0144781	0.0371988	0.017265	0.0251297	0.0319285	0.0482242	0.0248085	0.0517974	0.0499574	0.0287065	0.0418333	0.0278788	0.0373074	0.0318555	0.0269294	0.0238333	0.0202899	0.0308935	0.0242086	0.0271392	0.0226859	0.0244905	0.0210438	0.0322359	0.0398455	0.0260814	0.0195286	0.0201873	0.00639731	0.0217909	0.0263993	0.0149084	0.0203537	0.0288821
LPC(18:2)	0.031994	0.0315511	0.0100671	0.016121	0.09925	0.076601	0.0678172	0.082598	0.0632071	0.0691139	0.0471838	0.0440299	0.05925	0.0592238	0.0365196	0.0664141	0.0545852	0.0351282	0.0328307	0.0347222	0.0794233	0.0646853	0.0654412	0.0703325	0.0478723	0.06575	0.0480519	0.0625304	0.0485222	0.0278325	0.03425	0.0508951	0.0534492	0.0469782	0.0414272	0.0434675	0.0224359	0.0300505	0.0604424	0.0660874	0.050334	0.0234848	0.0259205	0.0138889	0.028856	0.0538847	0.0226057	0.0207708	0.0221713
Total LysoPC	0.0532407	0.0613359	0.059026	0.016121	0.230667	0.14844	0.165937	0.218301	0.0896049	0.145992	0.113307	0.124544	0.161667	0.160954	0.108987	0.0961279	0.138444	0.0796581	0.0979248	0.117497	0.159498	0.125541	0.134477	0.190452	0.124282	0.158667	0.0874459	0.151014	0.0803777	0.109524	0.0761667	0.110656	0.11234	0.0936177	0.0863665	0.108958	0.0810322	0.0794613	0.134431	0.148148	0.117525	0.0824916	0.0796189	0.0456229	0.0635002	0.0979114	0.0507211	0.0702369	0.0730547
LPE(18:2)	0.0248843	0.0911207	0.0367407	0.0883763	0.167583	0.11289	0.0686275	0.038317	0.0832104	0.0790717	0.0796278	0.0204809	0.0470833	0.102907	0.0946895	0.087963	0.100518	0.0739316	0.0813067	0.0268997	0.102232	0.131452	0.0971405	0.069139	0.0168018	0.0510833	0.0821645	0.0706407	0.0759442	0.0424466	0.0335833	0.098295	0.0711778	0.0889622	0.0882024	0.0721146	0.0641847	0.0490741	0.118913	0.118571	0.0191635	0.0627104	0.0451389	0.113215	0.0680116	0.0356725	0.0700859	0.0401235	0.0566599
Total LysoPE	0.0248843	0.0911207	0.0367407	0.0883763	0.167583	0.11289	0.0686275	0.038317	0.0832104	0.0790717	0.0796278	0.0204809	0.0470833	0.102907	0.0946895	0.087963	0.100518	0.0739316	0.0813067	0.0268997	0.102232	0.131452	0.0971405	0.069139	0.0168018	0.0510833	0.0821645	0.0706407	0.0759442	0.0424466	0.0335833	0.098295	0.0711778	0.0889622	0.0882024	0.0721146	0.0641847	0.0490741	0.118913	0.118571	0.0191635	0.0627104	0.0451389	0.113215	0.0680116	0.0356725	0.0700859	0.0401235	0.0566599
PC(32:0)	0.0585317	0.0472062	0.062984	0.062004	0.083	0.0586207	0.0622265	0.0823529	0.0442696	0.0516456	0.0306324	0.0552239	0.058	0.0433468	0.0588235	0.0545455	0.0669578	0.0410256	0.05107	0.0431034	0.0826002	0.0794206	0.0754902	0.0930946	0.0795339	0.067	0.0779221	0.0554745	0.0852217	0.0640394	0.049	0.057289	0.031069	0.0294566	0.045977	0.0640835	0.0433925	0.0388889	0.0570988	0.0779358	0.0791985	0.0616162	0.0610465	0.0616162	0.0275792	0.0325815	0.0359747	0.0485485	0.0392457
PC(34:4)	0.258433	0.302023	0.16159	0.208829	0.2365	0.234975	0.207098	0.222059	0.186916	0.203038	0.178854	0.142289	0.142	0.134073	0.213235	0.225253	0.181951	0.124615	0.131809	0.122605	0.196481	0.240759	0.228431	0.196931	0.180851	0.1805	0.22961	0.199513	0.21133	0.15665	0.133	0.157545	0.162191	0.147283	0.135536	0.143567	0.0936884	0.0994949	0.229424	0.26119	0.237595	0.15303	0.14438	0.131818	0.15475	0.145865	0.155566	0.1001	0.100917
PC(34:3)	6.21321	7.37372	6.20694	6.80895	5.68342	5.81667	6.27897	6.12492	4.80858	5.55181	4.92729	4.43922	5.07392	4.7232	5.24747	5.52618	4.96838	4.58658	4.78202	4.71065	5.20422	6.06785	6.01953	5.56922	5.50245	5.49542	5.8903	5.21062	5.31864	5.55509	4.48042	6.01117	4.17895	4.73176	4.3026	5.82952	3.96787	4.02668	5.57142	5.82298	5.90164	6.39588	5.26009	5.38628	3.58929	3.35982	3.63774	3.77219	4.10032
PC(34:2)	8.87508	10.3859	6.57727	7.39592	9.15458	8.84195	8.33795	8.2643	7.32227	7.96008	6.75996	5.50705	5.81758	5.80049	8.00204	8.40261	7.675	5.45239	5.69755	5.61071	8.19607	8.8852	9.1241	7.13615	7.13382	6.64208	8.78398	8.16456	8.52225	6.4454	5.06808	6.18116	5.94848	6.47748	6.22853	6.80187	4.61695	4.40059	7.35194	9.03853	8.34455	6.59604	5.21035	5.38594	5.06648	5.21863	5.09682	3.98657	4.21058
PC(34:1)	0.660549	0.737797	0.508863	0.671958	0.730833	0.673727	0.751904	0.618464	0.655517	0.749198	0.570982	0.385904	0.428333	0.43834	0.586111	0.549327	0.537441	0.308034	0.302853	0.329342	0.634246	0.657176	0.699346	0.521057	0.543904	0.499333	0.583203	0.57502	0.580131	0.411166	0.367833	0.435635	0.540635	0.524463	0.458653	0.507534	0.39382	0.326094	0.519376	0.564859	0.589536	0.456397	0.423288	0.369024	0.414539	0.424896	0.386323	0.31715	0.317363
PC(36:6)	2.76753	3.18513	2.08226	2.61574	2.36717	2.88785	1.9603	1.96683	2.74635	3.17131	2.93297	1.68872	1.97217	1.74513	2.40948	2.46027	2.41258	1.40427	1.52789	1.59642	2.78022	3.04113	2.74722	2.06002	1.81932	2.10367	2.59861	2.55247	2.56273	1.8376	1.49317	2.22217	2.14815	2.29677	2.07631	2.03345	1.43261	1.58502	2.75995	2.6858	2.44004	2.26027	1.86983	2.15572	1.6064	1.47385	1.65792	1.48115	1.56133
PC(36:5)	7.47528	8.56077	4.73782	5.59383	8.13508	8.3986	5.69819	5.41185	7.86432	8.76667	7.39534	4.37769	4.86808	4.68355	6.85842	7.2814	6.89479	3.70162	3.75835	3.91818	8.20732	8.46911	8.2491	5.45175	5.2321	5.40008	7.53931	8.0283	7.7454	4.53998	3.78108	4.9653	5.82684	6.06458	5.6246	5.20972	3.43943	3.63897	7.18681	7.20072	6.92947	4.80816	4.0088	4.43544	4.63645	4.43417	4.7045	3.20379	3.41191
PC(36:4)	7.78654	8.63809	4.08501	4.85202	9.65733	9.11905	6.04019	5.47435	8.50844	8.9335	7.38076	4.45954	4.56033	4.51394	7.72141	8.18822	7.55054	3.50547	3.38554	3.75367	9.1665	9.22611	8.93856	5.19011	5.2977	5.07583	8.28087	8.79497	8.3289	4.27422	3.60983	4.38704	6.0925	6.49704	6.10185	4.93376	3.21729	3.03973	6.97617	8.41373	7.52036	4.33064	3.60255	3.55943	4.83435	5.07051	5.07276	2.83717	2.99168
PC(36:3)	1.88922	2.28019	1.0721	1.32722	2.34183	2.22003	1.70669	1.61993	2.09772	2.35376	1.75922	1.12371	1.11533	1.23219	1.78415	2.12003	2.01973	0.899829	0.860246	0.790549	2.05018	2.28904	1.95425	1.34663	1.48514	1.27133	1.88294	2.01492	1.99343	1.04959	0.926333	1.15431	1.56275	1.49907	1.45243	1.27306	0.846976	0.864478	1.67421	2.06986	1.65251	0.944781	0.886466	1.03872	1.2843	1.25898	1.12235	0.788622	0.890758
PC(36:2)	0.87839	1.0558	0.714421	0.69833	1.17542	1.02258	0.985335	0.861683	1.02254	1.0708	0.95891	0.599917	0.677917	0.713122	1.02982	1.05345	0.970322	0.490171	0.48095	0.492736	1.19591	1.19272	1.20776	0.711935	0.756754	0.734417	1.0316	1.10843	1.05164	0.507307	0.476917	0.607587	0.792961	0.913069	0.83469	0.746564	0.563034	0.509512	0.855367	0.937248	0.935989	0.526178	0.471334	0.439815	0.640875	0.695155	0.64795	0.491408	0.497367
PC(36:1)	0.104993	0.11641	0.0638444	0.0866402	0.161833	0.155993	0.110679	0.113562	0.0977209	0.134515	0.094697	0.0958541	0.0828333	0.0809812	0.142974	0.140236	0.153162	0.0598291	0.0713359	0.0592273	0.141577	0.124209	0.10915	0.0883205	0.0884836	0.0843333	0.131775	0.142417	0.120525	0.0545156	0.0398333	0.0622336	0.0972442	0.0800745	0.0898787	0.0937241	0.0659106	0.0584175	0.098594	0.104616	0.091444	0.0690236	0.0458656	0.0518519	0.0810351	0.0860485	0.0800519	0.0503837	0.0569147
PC(38:6)	0.0639881	0.0712909	0.0459473	0.0664683	0.054	0.0477833	0.0481283	0.0397059	0.0427939	0.0567089	0.0454545	0.0547264	0.053	0.0393145	0.0441176	0.0383838	0.0373605	0.0317949	0.0350195	0.0402299	0.0342131	0.036963	0.0382353	0.0388747	0.0557244	0.0335	0.0358442	0.0418491	0.0344828	0.0463054	0.032	0.0419437	0.0294892	0.0380904	0.0268199	0.0322901	0.0212032	0.0242424	0.0596708	0.062138	0.0605916	0.0666667	0.063469	0.0479798	0.0531154	0.0536341	0.0607681	0.0610611	0.0611621
PC(38:5)	0.130374	0.141538	0.0949062	0.0956515	0.0809167	0.101888	0.0733269	0.0773693	0.106657	0.101688	0.128376	0.10738	0.0794167	0.0659442	0.084232	0.0776936	0.0819182	0.0604274	0.0592575	0.0554757	0.0800749	0.0863303	0.0798203	0.0607843	0.106299	0.0709167	0.0830303	0.0943228	0.0954844	0.0664204	0.0644167	0.06948	0.0615236	0.064923	0.0487708	0.054562	0.0423241	0.041835	0.155264	0.172635	0.14639	0.0711279	0.108446	0.0862795	0.199098	0.17335	0.200697	0.128545	0.129884
PC(38:4)	0.190972	0.168112	0.113061	0.133929	0.1475	0.181281	0.139037	0.109804	0.172651	0.159494	0.184783	0.126368	0.1085	0.109879	0.140686	0.130303	0.117904	0.0805128	0.0792802	0.0886015	0.158358	0.142358	0.145098	0.085422	0.135765	0.093	0.164156	0.160097	0.158621	0.0768473	0.0845	0.112532	0.100053	0.10513	0.0799808	0.0923994	0.0670611	0.0575758	0.193416	0.209057	0.175573	0.0914141	0.127422	0.115657	0.274259	0.295739	0.30141	0.188689	0.181448
PC(38:3)	0.115079	0.105491	0.0893134	0.0887897	0.1515	0.139901	0.102577	0.120098	0.115101	0.12	0.0928854	0.099005	0.1165	0.0897177	0.108824	0.131818	0.116448	0.0594872	0.0744163	0.0704023	0.123656	0.112388	0.0980392	0.0879795	0.0840932	0.081	0.081039	0.112895	0.113793	0.0689655	0.063	0.0721228	0.0784623	0.0822753	0.066092	0.0864382	0.0557199	0.0565657	0.105453	0.134808	0.102099	0.0858586	0.0750969	0.0686869	0.151175	0.13985	0.146816	0.11011	0.0958206
PC(38:2)	0.0669643	0.0597303	0.0423335	0.0644841	0.1015	0.0921182	0.0962567	0.0906863	0.0732907	0.0881013	0.0736166	0.0532338	0.0855	0.0831653	0.0852941	0.0732323	0.0805434	0.0358974	0.0486381	0.0747126	0.0826002	0.0899101	0.0960784	0.0598465	0.0496454	0.058	0.0862338	0.0788321	0.0655172	0.035468	0.032	0.0521739	0.0542391	0.0452006	0.0507663	0.0506706	0.0369822	0.0474747	0.0606996	0.0847815	0.0796756	0.0484848	0.0402132	0.0393939	0.0418795	0.0471178	0.0529898	0.041041	0.0321101
PC(40:5)	0.0138889	0.0202312	0.00774393	0.00793651	0.0135	0.0108374	0.0145843	0.00882353	0.0137727	0.0217722	0.0128458	0.0149254	0.0165	0.0166331	0.0215686	0.0161616	0.0101892	0.00564103	0.0141051	0.0110153	0.0117302	0.0194805	0.0186275	0.0143223	0.0131712	0.02	0.0119481	0.0180049	0.0162562	0.0147783	0.0145	0.0209719	0.0126382	0.0172676	0.0143678	0.0134128	0.0123274	0.00606061	0.0138889	0.0289626	0.0152672	0.0136364	0.00629845	0.0126263	0.0143003	0.0115288	0.0160428	0.01001	0.00917431
PC(40:4)	0.0143849	0.0187861	0.0139391	0.0128968	0.028	0.0270936	0.00340301	0.022549	0.0206591	0.0202532	0.0212451	0.0079602	0.012	0.0166331	0.022549	0.0277778	0.0198933	0.00820513	0.00972763	0.0114943	0.0215054	0.015984	0.0240196	0.0194373	0.0167173	0.017	0.027013	0.0175182	0.0206897	0.00985222	0.0055	0.0204604	0.0157978	0.019807	0.0148467	0.00794834	0.00986193	0.010101	0.0246914	0.0221169	0.0162214	0.0136364	0.0130814	0.00808081	0.00766088	0.0120301	0.0131259	0.00600601	0.00917431
PC(40:3)	0.0198413	0.0154143	0.0144553	0.0238095	0.0335	0.0344828	0.0286825	0.027451	0.0250861	0.0349367	0.0182806	0.0129353	0.021	0.0216734	0.0318627	0.0282828	0.0276565	0.00717949	0.0209144	0.0153257	0.0239492	0.034965	0.0348039	0.0214834	0.0187437	0.0295	0.0290909	0.0214112	0.0295567	0.0152709	0.0125	0.0153453	0.0210637	0.0177755	0.0220307	0.0213612	0.010355	0.0106061	0.0277778	0.0258031	0.0200382	0.0116162	0.0155039	0.00656566	0.0122574	0.0140351	0.0170151	0.00800801	0.00815494
PC(40:2)	0.00198413	0.0163776	0.011874	0.0109127	0.021	0.0167488	0.0165289	0.0254902	0.0157403	0.0126582	0.0148221	0.0139303	0.014	0.0115927	0.022549	0.0232323	0.016982	0.0107692	0.0077821	0.00574713	0.016129	0.014985	0.020098	0.0168798	0.0116515	0.018	0.014026	0.0160584	0.0137931	0.00985222	0.0085	0.0122762	0.0121116	0.0091417	0.00862069	0.0139096	0.00887574	0.00757576	0.0180041	0.00842549	0.0109733	0.0156566	0.00920543	0.00858586	0.0107252	0.00451128	0.00729217	0.00950951	0.00764526
Total PC	37.5852	43.3	26.7067	30.8263	40.3584	40.0822	32.662	31.2823	35.9404	39.5619	33.5819	23.3656	25.3029	24.5629	34.6156	36.5484	33.9398	20.8738	21.3988	21.8002	38.4075	40.8261	39.9078	28.7702	28.6119	27.9749	37.5625	37.4077	37.0684	25.2393	20.7424	26.6587	27.7672	29.6607	27.6833	28.0099	18.9457	18.8499	33.9392	37.9262	35.3492	27.0201	22.4427	23.4095	23.1005	22.9523	23.4141	17.6401	18.713
PE(32:3)	0.0419974	0.0460822	0.0266736	0.0315807	0.0433333	0.054023	0.0431048	0.053268	0.0386949	0.0479325	0.0403491	0.0391376	0.0393333	0.0376344	0.030719	0.0372054	0.0483584	0.0290598	0.0338846	0.0367178	0.054578	0.0507826	0.0488562	0.0458653	0.0474502	0.0533333	0.0294372	0.0231955	0.0333333	0.036289	0.0348333	0.0381927	0.0293137	0.0328424	0.0300128	0.0435503	0.0309007	0.0321549	0.0404664	0.0498508	0.0361005	0.0367003	0.0269703	0.0367003	0.0381342	0.0314119	0.0348404	0.0383717	0.0365274
PE(32:2)	0.0484458	0.0494541	0.0442265	0.051422	0.0733333	0.0707718	0.0683844	0.070915	0.0421381	0.0474262	0.0378788	0.0495854	0.0403333	0.0391465	0.0503268	0.0538721	0.035258	0.0449573	0.0363165	0.0338442	0.0565331	0.0612721	0.0488562	0.056607	0.0596082	0.0488333	0.0512554	0.0655312	0.054023	0.0357964	0.0368333	0.0484228	0.0387923	0.0414762	0.0453384	0.0534857	0.0363248	0.0382155	0.0327503	0.0519572	0.0318066	0.0452862	0.0521641	0.043771	0.0432414	0.0379282	0.0387295	0.0483817	0.0492695
PE(32:1)	0.0503472	0.0455202	0.0327827	0.0409226	0.29275	0.0603448	0.0454545	0.0585784	0.0489424	0.0473418	0.0318676	0.0380597	0.04975	0.046623	0.0468137	0.0537879	0.0502183	0.0376923	0.0430447	0.0342433	0.0510753	0.0571928	0.0443627	0.0534527	0.0478723	0.04825	0.0480519	0.0537713	0.0509852	0.0440887	0.02725	0.0304348	0.0365982	0.0434231	0.0347222	0.0529061	0.0313116	0.0280303	0.0511831	0.0618747	0.0469943	0.0487374	0.033188	0.0305556	0.0406027	0.0423559	0.0376762	0.0312813	0.0456167
PE(34:4)	0.0715939	0.062781	0.0466357	0.0353836	0.0481667	0.0632184	0.057041	0.0732026	0.0532874	0.0604219	0.0540184	0.0295191	0.0361667	0.0374664	0.0624183	0.0622896	0.0569303	0.0273504	0.0385863	0.0322478	0.0495275	0.0601066	0.0575163	0.0477408	0.0376562	0.0326667	0.0380952	0.0605028	0.0469622	0.0292282	0.0291667	0.0467178	0.0386168	0.0428305	0.0427842	0.0463653	0.0292571	0.0400673	0.0603567	0.0696858	0.0564567	0.026936	0.0282623	0.0380471	0.035921	0.0392648	0.0366229	0.0337004	0.0317703
PE(34:3)	3.51513	3.56816	2.55111	2.87674	3.18025	3.43621	2.44069	2.71838	2.53443	3.19165	2.64402	1.87488	2.22875	2.00176	2.78946	3.12247	2.84595	2.17205	2.23614	2.11997	3.1151	3.29945	3.1424	2.58235	2.29103	2.49975	2.98831	2.97737	2.95788	2.38645	2.06325	2.67391	2.30674	2.47664	2.3647	2.76279	2.05646	2.13561	3.24666	3.25408	3.24213	2.83157	2.26042	2.74268	1.98493	1.75414	1.97059	2.03328	2.00739
PE(34:2)	5.46801	5.39041	3.54698	3.77753	5.49575	5.51453	3.7878	4.18064	4.19257	4.50456	3.73938	2.56891	2.84425	2.78705	4.64093	5.42197	4.9755	3.29462	3.16902	3.1329	5.26564	5.19755	5.04926	3.64783	3.20897	3.41425	5.38364	4.95693	5.18202	3.37167	2.90975	3.59207	3.80121	4.10792	4.01413	4.00422	2.9751	2.93207	4.99666	5.61374	5.47829	3.76591	3.11458	3.3553	3.08708	3.04236	3.12761	2.62788	2.56804
PE(36:6)	0.644593	0.708333	0.442179	0.477431	0.66675	0.70665	0.432912	0.484069	0.512297	0.693418	0.599061	0.335075	0.42025	0.351058	0.522304	0.527525	0.493692	0.305385	0.360652	0.341236	0.592131	0.63961	0.628186	0.43555	0.387285	0.48075	0.574286	0.56764	0.550493	0.375123	0.35025	0.481074	0.456293	0.486795	0.41978	0.410084	0.271943	0.333081	0.628344	0.547393	0.597567	0.441162	0.368944	0.461364	0.331205	0.285965	0.31332	0.324575	0.31473
PE(36:5)	2.47727	2.5444	1.52564	1.5978	2.46608	2.61388	1.70742	1.83194	1.90662	2.29932	1.90324	1.21799	1.34058	1.27881	1.92361	2.23089	2.07626	1.25803	1.25592	1.22805	2.34954	2.44564	2.47165	1.64459	1.4241	1.64508	2.291	2.1704	2.1922	1.40304	1.19558	1.56837	1.7826	1.83046	1.62364	1.50232	1.08144	1.13089	2.29484	2.27971	2.18615	1.5319	1.32905	1.46625	1.27639	1.15497	1.23635	0.980063	0.99244
PE(36:4)	3.29572	3.39218	2.11108	2.24115	3.69858	3.66067	2.6661	2.68489	2.7989	3.00464	2.35828	1.68715	1.87908	1.84736	2.93292	3.47887	3.06267	1.83188	1.76273	1.74864	3.44387	3.62196	3.43685	2.4451	2.24527	2.32658	3.52944	3.203	3.23112	1.94885	1.68308	2.0364	2.63411	2.69689	2.4905	2.23903	1.59131	1.57483	3.07107	3.53142	3.43376	2.12584	1.73215	1.76423	1.76464	1.67076	1.74242	1.22781	1.21211
PE(36:3)	0.559358	0.589917	0.385992	0.430886	0.632833	0.649097	0.538486	0.506699	0.508444	0.53097	0.413867	0.357546	0.328833	0.321405	0.470425	0.541246	0.518033	0.295726	0.330091	0.278576	0.554089	0.612721	0.614542	0.42029	0.404086	0.447333	0.632554	0.549716	0.53087	0.367323	0.322333	0.408014	0.408987	0.399526	0.390166	0.393774	0.294707	0.289226	0.525034	0.551167	0.538963	0.38468	0.304587	0.3367	0.303711	0.301587	0.301248	0.271605	0.285253
PE(36:2)	0.385995	0.418674	0.293323	0.303654	0.481083	0.44491	0.349133	0.329493	0.347844	0.313502	0.240695	0.18665	0.222083	0.208249	0.367729	0.464226	0.403283	0.220085	0.199984	0.196919	0.424813	0.44364	0.382435	0.270673	0.239193	0.237583	0.435931	0.366504	0.405008	0.192693	0.205083	0.243052	0.292347	0.356103	0.33054	0.287713	0.208662	0.196549	0.351938	0.451905	0.439011	0.229377	0.201631	0.192508	0.238594	0.205096	0.223708	0.19628	0.168281
PE(38:6)	0.0235615	0.01421	0.0260712	0.0220734	0.01625	0.0214286	0.00850754	0.00808824	0.0179538	0.0260759	0.0145751	0.0196517	0.02125	0.0113407	0.0164216	0.0133838	0.0181951	0.00897436	0.00899805	0.0136494	0.0173509	0.0132368	0.0110294	0.0109974	0.0205167	0.01325	0.0142857	0.0231144	0.0115764	0.00862069	0.01425	0.0202046	0.0150079	0.0149822	0.016523	0.014158	0.0106016	0.00782828	0.0208333	0.0192206	0.0202767	0.0103535	0.0191376	0.0239899	0.0171093	0.0122807	0.020175	0.0217718	0.0201325
PE(38:5)	0.0539848	0.054833	0.0391499	0.0376157	0.0299167	0.0496716	0.0290877	0.0332516	0.0377931	0.0429536	0.0320323	0.0327529	0.0329167	0.0301579	0.0273693	0.0332492	0.030972	0.0260684	0.0218061	0.027698	0.0390192	0.0258908	0.0258987	0.0300938	0.0424688	0.0254167	0.0347186	0.0369019	0.0408046	0.0235632	0.0289167	0.0300938	0.035194	0.0319113	0.0286558	0.0252525	0.0191486	0.0226431	0.0508402	0.0504652	0.0366571	0.0423401	0.0551518	0.031734	0.0566054	0.0575606	0.0577702	0.0479646	0.0513931
PE(38:4)	0.0941634	0.0856615	0.0721907	0.0619213	0.0549167	0.0777504	0.063604	0.0513889	0.0741925	0.0632068	0.0700758	0.0546434	0.0564167	0.0477991	0.0631536	0.0640572	0.0600841	0.047094	0.0456388	0.033924	0.0624796	0.0688478	0.0469771	0.0449275	0.0591861	0.0399167	0.0669264	0.0733982	0.0486864	0.0309524	0.0359167	0.0587383	0.0483588	0.0547655	0.047334	0.0456201	0.0378863	0.0302189	0.101252	0.11313	0.0781648	0.0428451	0.0701712	0.0509259	0.104103	0.0966583	0.116594	0.0850017	0.0748386
PE(38:3)	0.0542328	0.0666346	0.0507658	0.0492725	0.0511667	0.0627258	0.0453735	0.069281	0.0586981	0.0604219	0.0471014	0.0354892	0.0416667	0.0334341	0.0457516	0.0557239	0.0515931	0.0494017	0.0337224	0.0360792	0.0676116	0.0646021	0.0477124	0.0339301	0.039176	0.0341667	0.0521212	0.0512571	0.0617406	0.0400657	0.0321667	0.0467178	0.0517816	0.0468935	0.0480524	0.0597781	0.0396121	0.0385522	0.0737311	0.0749517	0.0454835	0.0486532	0.0481266	0.0506734	0.0640109	0.06533	0.0813482	0.0487154	0.061332
PE(40:3)	0.0543155	0.0686416	0.0575632	0.062252	0.04825	0.0716749	0.0517744	0.0541667	0.0632071	0.0574684	0.0536067	0.0355721	0.02775	0.0264617	0.0517157	0.0537879	0.0594372	0.0428205	0.0454767	0.0385536	0.0676931	0.0457043	0.0634804	0.0565217	0.0362209	0.05325	0.0454545	0.0664234	0.0381773	0.0391626	0.03825	0.0457801	0.0455503	0.0540884	0.0433429	0.0538997	0.0416667	0.0441919	0.0645576	0.0508162	0.0632156	0.0502525	0.0598353	0.0467172	0.0411134	0.0433584	0.0498298	0.0422923	0.045107
PE(40:2)	0.174355	0.172206	0.130872	0.156498	0.15375	0.169212	0.113029	0.123775	0.131087	0.139494	0.126235	0.0813433	0.07375	0.0753528	0.142892	0.157828	0.183649	0.107436	0.0946012	0.0912356	0.178641	0.191059	0.156127	0.0964194	0.0909321	0.11175	0.155584	0.16326	0.164778	0.0899015	0.08675	0.106138	0.151395	0.165312	0.141523	0.151267	0.109221	0.101263	0.150463	0.19247	0.158635	0.122475	0.104893	0.0906566	0.0932074	0.0819549	0.0858046	0.0863363	0.0909786
PE(42:4)	0.0322421	0.0380539	0.0144553	0.0203373	0.025	0.0408867	0.0209042	0.0171569	0.0319725	0.0420253	0.0296443	0.0104478	0.013	0.0120968	0.0264706	0.029798	0.0320233	0.0148718	0.0160506	0.0105364	0.0376344	0.042957	0.0220588	0.0230179	0.0151976	0.0165	0.0311688	0.0316302	0.0256158	0.0182266	0.02	0.0337596	0.0321222	0.0375825	0.0186782	0.0233482	0.0162722	0.0212121	0.031893	0.0252765	0.0281489	0.0171717	0.0125969	0.0151515	0.0280899	0.0185464	0.0228488	0.0165165	0.0173293
PE(42:3)	0.135747	0.139049	0.110824	0.1417	0.133833	0.119048	0.070329	0.0919935	0.121823	0.143122	0.120883	0.0610282	0.0708333	0.0613239	0.102778	0.110438	0.113375	0.0900855	0.0786316	0.0798212	0.130824	0.129704	0.13268	0.08474	0.0570753	0.0743333	0.121905	0.129765	0.1289	0.0889984	0.0733333	0.102643	0.114095	0.118165	0.0903576	0.116079	0.083169	0.0816498	0.133573	0.123574	0.127704	0.102357	0.0865633	0.0927609	0.0835887	0.0810359	0.0790796	0.0779112	0.0905539
PE(42:2)	0.214782	0.197013	0.228704	0.21131	0.2125	0.203941	0.15508	0.160294	0.212002	0.2	0.176383	0.110945	0.104	0.112903	0.170098	0.181313	0.204755	0.135897	0.132296	0.140326	0.205279	0.199301	0.204412	0.145269	0.123607	0.131	0.194286	0.19708	0.193596	0.141872	0.122	0.158568	0.18852	0.21483	0.177203	0.219573	0.147929	0.156566	0.206276	0.202738	0.235687	0.186869	0.162791	0.151515	0.13381	0.133835	0.135634	0.149149	0.140163
Total PE	17.3958	17.6522	11.7372	12.6275	17.8045	18.0906	12.6942	13.6015	13.7329	15.5159	12.7332	8.82637	9.871	9.36744	14.4843	16.6939	15.3202	10.0395	9.94358	9.65517	16.7634	17.2712	16.6353	12.176	10.8769	11.734	16.7184	15.7674	15.9488	10.6719	9.309	11.7693	12.5076	13.2534	12.398	12.5052	9.11292	9.23485	16.1327	17.3154	16.8812	12.0914	10.0712	11.0222	9.76609	9.15639	9.7122	8.38889	8.30326
PI(32:3)	0.0545635	0.0496146	0.0474961	0.0401786	0.0675	0.118719	0.0374332	0.0558824	0.0964092	0.0911392	0.110672	0.0552239	0.086	0.120968	0.097549	0.14899	0.119845	0.0748718	0.0671206	0.0301724	0.173021	0.146853	0.047549	0.0685422	0.101317	0.0785	0.0794805	0.096837	0.118227	0.0423645	0.121	0.0726343	0.113744	0.104114	0.112069	0.101341	0.0862919	0.10202	0.161523	0.12217	0.142653	0.059596	0.112403	0.0914141	0.0653728	0.111779	0.0627127	0.0895896	0.0733945
PI(32:2)	0.0287698	0.0240848	0.0356221	0.0198413	0.0355	0.0684729	0.0243072	0.0514706	0.0654206	0.0410127	0.0662055	0.0383085	0.0565	0.0887097	0.0455882	0.0752525	0.0756914	0.0523077	0.0345331	0.0138889	0.0879765	0.100899	0.0406863	0.0470588	0.0759878	0.0585	0.0571429	0.0384428	0.055665	0.0236453	0.0575	0.0286445	0.04792	0.0523108	0.0464559	0.052161	0.0567061	0.0570707	0.0622428	0.045287	0.0710878	0.0151515	0.0455426	0.0409091	0.0388151	0.0421053	0.0257657	0.0530531	0.0448522
PI(32:1)	0.0634921	0.050578	0.0258131	0.0257937	0.08	0.130542	0.0413223	0.0470588	0.0865716	0.0825316	0.0805336	0.0422886	0.062	0.0695565	0.0901961	0.126768	0.104803	0.0589744	0.0496109	0.0320881	0.162268	0.113387	0.0647059	0.0496164	0.0668693	0.0465	0.0872727	0.114842	0.13202	0.0226601	0.0585	0.0445013	0.0895208	0.0705942	0.0818966	0.0675609	0.0641026	0.0565657	0.151749	0.109005	0.143607	0.0378788	0.057655	0.029798	0.0444331	0.0676692	0.0719494	0.0690691	0.0443425
PI(32:0)	0.021164	0.0181439	0.0271898	0.0152116	0.0283333	0.0288998	0.0153946	0.0287582	0.0283653	0.0200844	0.0309618	0.012272	0.0228333	0.0270497	0.0380719	0.0518519	0.0323468	0.0270085	0.0333982	0.0137292	0.0433366	0.0477855	0.0135621	0.0269395	0.0124958	0.0128333	0.0278788	0.0227088	0.0392447	0.0141215	0.0348333	0.0248934	0.0282605	0.0338581	0.0496488	0.0360987	0.0378041	0.0306397	0.034808	0.036686	0.0456425	0.0260943	0.0322997	0.0205387	0.0187266	0.0253968	0.00956085	0.0318652	0.0202175
PI(34:4)	0.0689484	0.0457611	0.0170367	0.0124008	0.0385	0.055665	0.0218765	0.022549	0.0491884	0.0389873	0.0400198	0.0139303	0.014	0.016129	0.0686275	0.0752525	0.0363901	0.0133333	0.0175097	0.0100575	0.0459433	0.0614386	0.0446078	0.0225064	0.0167173	0.0185	0.0571429	0.0569343	0.0655172	0.0108374	0.014	0.0158568	0.0494997	0.0431691	0.0421456	0.0213612	0.0142998	0.0146465	0.0555556	0.059505	0.0496183	0.0156566	0.0125969	0.0207071	0.0265577	0.0340852	0.0320856	0.0125125	0.0168196
PI(34:3)	3.30241	3.15495	2.43917	2.53356	3.19633	3.27225	2.25117	2.8817	2.70077	2.81857	2.55468	1.78839	2.28383	2.26394	3.2518	3.37256	2.97946	2.36137	2.46676	2.24697	3.31753	3.46537	3.26601	2.50162	2.52769	2.64383	3.38892	3.13268	3.10033	2.05796	1.89233	2.56402	2.83816	3.09582	2.90166	2.96953	2.30556	2.2564	3.23131	3.55854	3.43639	2.70842	2.56718	2.73822	1.90075	1.95673	1.94101	1.81715	1.87241
PI(34:2)	3.7672	3.60678	2.3292	2.3664	4.17383	3.94368	2.84184	3.37876	3.36531	3.36338	2.79381	1.95705	2.31433	2.43179	4.20229	4.26145	3.83341	2.6788	2.59128	2.50128	4.18948	4.23909	4.15278	2.77835	2.92131	2.81733	4.17957	3.8923	3.95599	2.14959	1.98333	2.59574	3.37634	3.72202	3.60329	3.30386	2.42636	2.22054	3.45713	4.33474	3.98314	2.62559	2.26292	2.31397	2.29145	2.51913	2.34597	1.82416	1.90656
PI(34:1)	0.100612	0.113118	0.123301	0.114005	0.114917	0.149179	0.107357	0.138644	0.140597	0.114346	0.113554	0.0825041	0.0859167	0.109795	0.118546	0.134764	0.0925926	0.101966	0.044666	0.0650543	0.138726	0.148268	0.145997	0.0960784	0.136187	0.0989167	0.105887	0.167802	0.133908	0.0743021	0.0609167	0.100682	0.114183	0.104537	0.108158	0.141	0.123685	0.114057	0.126457	0.147358	0.0920006	0.0766835	0.106993	0.0948653	0.0663092	0.0971596	0.0879112	0.0950117	0.096755
PI(36:6)	0.0832507	0.108301	0.0541215	0.0629134	0.0904167	0.0905583	0.0412413	0.0445261	0.0810789	0.0900422	0.0695817	0.034743	0.0394167	0.0377184	0.0945261	0.0948653	0.081433	0.0445299	0.0514754	0.040629	0.0878951	0.103813	0.0861928	0.0510656	0.0500675	0.0539167	0.0887446	0.0879968	0.0792282	0.0496716	0.0374167	0.0464621	0.0815341	0.0867615	0.0846903	0.059033	0.0398586	0.0463805	0.0930213	0.089433	0.103451	0.0630471	0.0464309	0.0559764	0.0433265	0.042523	0.0412413	0.0359526	0.0355929
PI(36:5)	0.182953	0.191153	0.10678	0.109044	0.189417	0.193514	0.105899	0.110703	0.179456	0.176118	0.149621	0.078524	0.0789167	0.0866095	0.192075	0.207492	0.206615	0.0942735	0.0976816	0.0913953	0.199332	0.204712	0.198448	0.109378	0.102752	0.102917	0.20303	0.194566	0.206322	0.084647	0.0699167	0.110401	0.15947	0.158879	0.161319	0.115665	0.0807857	0.0857744	0.160922	0.223188	0.195054	0.0938552	0.099241	0.0978956	0.0938883	0.0961571	0.110274	0.0689857	0.0738192
PI(36:4)	0.203208	0.21034	0.101532	0.118386	0.252833	0.255993	0.116513	0.129248	0.214789	0.225148	0.158432	0.0699834	0.0783333	0.0865255	0.227778	0.259428	0.22206	0.0931624	0.101978	0.0870051	0.23493	0.229104	0.243464	0.109292	0.115333	0.104833	0.26684	0.222709	0.216585	0.0973727	0.0708333	0.0970162	0.19677	0.184696	0.181354	0.114092	0.0890861	0.0771044	0.171639	0.260488	0.222169	0.0978114	0.0851098	0.0902357	0.120361	0.122139	0.122346	0.0714047	0.0711859
PI(36:3)	0.167163	0.16185	0.0640165	0.0977183	0.157	0.157635	0.0816723	0.0867647	0.156911	0.15443	0.123024	0.0477612	0.059	0.0650202	0.179902	0.181818	0.170306	0.065641	0.0719844	0.065613	0.173998	0.16983	0.169608	0.0670077	0.0688956	0.076	0.176623	0.177129	0.169951	0.0660099	0.0505	0.0705882	0.136388	0.137633	0.135057	0.101838	0.07643	0.0732323	0.149177	0.176409	0.175573	0.0752525	0.066376	0.0737374	0.0955056	0.108772	0.0879922	0.0550551	0.0616718
PI(36:2)	0.169808	0.209698	0.0739976	0.0934193	0.243667	0.198194	0.101766	0.105556	0.161502	0.180928	0.126647	0.0658375	0.0661667	0.0747648	0.213889	0.227441	0.210739	0.0847863	0.0731193	0.0806194	0.224014	0.217449	0.245261	0.0717818	0.0771699	0.0841667	0.22355	0.206002	0.206076	0.0642036	0.0486667	0.0794544	0.153414	0.15761	0.18311	0.105481	0.080046	0.0794613	0.16118	0.220291	0.220102	0.0774411	0.0752584	0.0744108	0.120701	0.122974	0.116837	0.0572239	0.0664288
Total PI	8.21354	7.94436	5.44528	5.60888	8.66825	8.6633	5.7878	7.08162	7.32636	7.39671	6.41774	4.28682	5.24725	5.47858	8.82083	9.21793	8.1657	5.75103	5.70112	5.2785	9.07845	9.248	8.71887	5.99923	6.2728	6.19675	8.94208	8.41095	8.47906	4.75739	4.49975	5.8509	7.3852	7.95201	7.69085	7.18902	5.48102	5.21389	8.01672	9.3831	8.88049	5.97247	5.57001	5.74268	4.9262	5.34662	5.05566	4.28103	4.38405
PS(34:3)	0.150546	0.169316	0.118482	0.125248	0.13625	0.166256	0.0702479	0.082598	0.0907526	0.1	0.0946146	0.0559701	0.05125	0.0526714	0.127696	0.138636	0.121543	0.0853846	0.082928	0.0744732	0.125367	0.142108	0.161029	0.0826087	0.0630699	0.06225	0.126494	0.138443	0.129803	0.0894089	0.07075	0.0974425	0.0824118	0.0987811	0.105125	0.101093	0.0904832	0.0815657	0.135031	0.175092	0.153387	0.12601	0.102955	0.0962121	0.0855465	0.0869674	0.0862907	0.0798298	0.0695719
PS(34:2)	0.1312	0.142823	0.0900878	0.0726687	0.12325	0.122906	0.0644142	0.0742647	0.072061	0.0716456	0.0639822	0.0405473	0.03175	0.0345262	0.119853	0.115404	0.113295	0.07	0.0615272	0.0701628	0.104839	0.113137	0.145343	0.0611253	0.051925	0.04425	0.11974	0.123844	0.116502	0.0711823	0.04425	0.0606138	0.0718799	0.0815135	0.0974617	0.0782414	0.0702663	0.064899	0.120113	0.165087	0.137643	0.0941919	0.0748547	0.0724747	0.0646067	0.0709273	0.0741371	0.0543043	0.0466361
PS(36:6)	0.00396825	0.00722543	0.00258131	0.00744048	0.0045	0.00394089	0.00340301	0	0.00688637	0.00455696	0.00444664	0.000497512	0.003	0.00403226	0.00147059	0.00252525	0.00533721	0.00461538	0.00194553	0.00191571	0.00488759	0.00799201	0.00637255	0.00358056	0.00303951	0.0005	0.00415584	0.0053528	0.00197044	0.00295567	0.0015	0.00358056	0.00579252	0.00558659	0.00431034	0.00397417	0.00295858	0.00353535	0.00462963	0.00579252	0.00477099	0.0030303	0.00339147	0.00454545	0.0040858	0.00401003	0.00194458	0.003003	0.00152905
PS(36:5)	0.0287698	0.0240848	0.0165204	0.0168651	0.0145	0.0167488	0.00923675	0.0142157	0.012789	0.0182278	0.013834	0.0114428	0.0045	0.00957661	0.0181373	0.0212121	0.0164968	0.00974359	0.010214	0.0105364	0.0205279	0.0184815	0.0166667	0.0102302	0.0070922	0.0105	0.0119481	0.0218978	0.0206897	0.0123153	0.006	0.0102302	0.0136914	0.0147283	0.0186782	0.012916	0.0113412	0.010101	0.0154321	0.0231701	0.0166985	0.0116162	0.00823643	0.010101	0.0127681	0.0130326	0.0097229	0.00900901	0.00662589
PS(36:4)	0.0186839	0.025851	0.0106694	0.0166997	0.0193333	0.0249589	0.01345	0.00964052	0.0214789	0.0165401	0.0156456	0.00779436	0.00483333	0.0094086	0.0287582	0.0225589	0.0221575	0.0100855	0.0095655	0.0103768	0.0213425	0.02331	0.0184641	0.0105712	0.0135089	0.00983333	0.0169697	0.0227088	0.0259442	0.0116585	0.00633333	0.00903666	0.017202	0.0130354	0.0170817	0.0142408	0.01167	0.0104377	0.0173182	0.0261541	0.0275127	0.0180135	0.0148579	0.00841751	0.0110657	0.0148705	0.0149084	0.0108442	0.00900442
PS(36:3)	0.0610946	0.0569204	0.0217691	0.0253803	0.0435833	0.0380131	0.0156377	0.0191993	0.0291031	0.041097	0.0247859	0.00903814	0.00908333	0.00814852	0.0427288	0.0430135	0.0529678	0.0180342	0.016618	0.0134898	0.0406484	0.0420413	0.0515523	0.0133845	0.00920297	0.00608333	0.0302165	0.0414436	0.0518062	0.0178161	0.00958333	0.012873	0.0327365	0.0412223	0.0422254	0.0274052	0.019806	0.0162458	0.0340364	0.0548534	0.0444497	0.0258418	0.0175226	0.0228114	0.0251107	0.0321637	0.0331389	0.0186019	0.0174142
PS(36:2)	0.0548115	0.069605	0.0317501	0.0240575	0.04625	0.0544335	0.0255226	0.0193627	0.038121	0.0341772	0.0293972	0.00771144	0.00675	0.00831653	0.0394608	0.064899	0.0511887	0.0171795	0.0187257	0.0193966	0.0408113	0.0606893	0.0502451	0.0109974	0.00886525	0.01125	0.047013	0.0571776	0.0495074	0.0165025	0.01575	0.00997442	0.0339652	0.0464703	0.0572318	0.0300546	0.0209566	0.0214646	0.0444959	0.0602949	0.0589218	0.0255051	0.0186531	0.015404	0.0334525	0.0448622	0.0381624	0.0187688	0.0165647
PS(38:3)	0.0430721	0.0480893	0.0246945	0.025711	0.0509167	0.0560755	0.0183925	0.0131536	0.0427119	0.0439662	0.0340086	0.0118574	0.00741667	0.0135249	0.0401144	0.0509259	0.0479541	0.0250427	0.017915	0.0200351	0.0439068	0.0523643	0.0479575	0.0116795	0.0156197	0.0109167	0.0435498	0.0529603	0.051642	0.0235632	0.0114167	0.012191	0.0409865	0.0517183	0.0511654	0.0346912	0.0260519	0.0276936	0.0477538	0.06363	0.0614663	0.031229	0.0222061	0.0256734	0.0351549	0.0410192	0.0417274	0.0299466	0.0243799
PS(38:2)	0.0652282	0.0811657	0.037429	0.0404266	0.06725	0.070197	0.0323286	0.0370098	0.0420561	0.0559494	0.0457016	0.0136816	0.01525	0.014869	0.0634804	0.0800505	0.0642892	0.0330769	0.0328307	0.0347222	0.065738	0.0706793	0.0698529	0.0232737	0.0174772	0.01675	0.06	0.0708029	0.0633005	0.0312808	0.02775	0.0273657	0.0576619	0.067293	0.0773467	0.0519126	0.0387081	0.0356061	0.0743313	0.0829384	0.0732347	0.0340909	0.0186531	0.0255051	0.0467314	0.0493734	0.0512883	0.0372873	0.0282875
PS(40:3)	0.129216	0.146195	0.118998	0.142609	0.11675	0.119951	0.0896937	0.0928922	0.0853419	0.103038	0.0891798	0.0584577	0.05575	0.0521673	0.104657	0.121465	0.118147	0.0858974	0.0804961	0.0706418	0.11608	0.128122	0.129657	0.0841432	0.0661094	0.06625	0.108312	0.111192	0.0963054	0.0825123	0.06175	0.101023	0.0903107	0.099289	0.120929	0.114506	0.0899901	0.0982323	0.121142	0.138757	0.132395	0.122475	0.107316	0.103788	0.0814607	0.0974937	0.102333	0.0978478	0.0914883
PS(40:2)	0.129299	0.137604	0.108243	0.148148	0.133833	0.146141	0.103387	0.135131	0.106575	0.122363	0.0976614	0.0704809	0.0773333	0.0678763	0.156699	0.164478	0.147339	0.127521	0.0985733	0.109994	0.143043	0.165668	0.186601	0.0985507	0.0955758	0.0843333	0.132294	0.14047	0.139737	0.111166	0.0788333	0.109804	0.10251	0.126799	0.152139	0.150853	0.145299	0.130135	0.162894	0.176233	0.16444	0.146296	0.122416	0.108923	0.110146	0.102089	0.111651	0.0869203	0.0813795
PS(42:4)	0.0656415	0.0618176	0.0502495	0.0438161	0.0476667	0.0651888	0.0191217	0.0276144	0.0532874	0.0619409	0.0559947	0.0220564	0.0311667	0.0228495	0.0511438	0.0542088	0.0515931	0.0396581	0.0322633	0.0451788	0.0578364	0.0785881	0.0668301	0.026769	0.0254981	0.0216667	0.0490043	0.0517437	0.043514	0.0262726	0.0306667	0.0339301	0.0628401	0.0641612	0.0595466	0.0612684	0.0539119	0.0557239	0.0691015	0.0544146	0.0688613	0.0587542	0.0384367	0.0456229	0.0497106	0.0608187	0.050235	0.0537204	0.0572545
PS(42:3)	0.333003	0.385517	0.319222	0.324074	0.371167	0.34844	0.197051	0.24085	0.344483	0.332827	0.284256	0.177778	0.182167	0.156922	0.296732	0.309259	0.343199	0.275043	0.282263	0.22334	0.349137	0.344322	0.345261	0.220119	0.188112	0.187667	0.3129	0.312571	0.32775	0.244007	0.198167	0.30503	0.369844	0.41053	0.376596	0.411492	0.31476	0.322896	0.414266	0.356679	0.362277	0.374411	0.316537	0.330471	0.307116	0.303425	0.303516	0.313981	0.30649
PS(42:2)	0.294643	0.279383	0.303046	0.270337	0.3305	0.290148	0.228002	0.270588	0.279882	0.309873	0.238636	0.179602	0.145	0.152722	0.267157	0.333333	0.322174	0.276923	0.285506	0.249521	0.325024	0.352148	0.358333	0.222506	0.195035	0.224	0.303377	0.338686	0.267488	0.242365	0.17	0.255754	0.390205	0.390554	0.373084	0.403875	0.321006	0.314141	0.380144	0.369668	0.348282	0.282828	0.280039	0.280808	0.264045	0.280702	0.293632	0.242242	0.259939
Total PS	1.50918	1.6356	1.25374	1.28348	1.50575	1.5234	0.889888	1.03652	1.22553	1.3162	1.09214	0.666915	0.62525	0.607611	1.35809	1.52197	1.47768	1.07821	1.03137	0.953784	1.45919	1.59965	1.65417	0.87954	0.760132	0.75625	1.36597	1.48929	1.38596	0.983005	0.73275	1.04885	1.37204	1.51168	1.55292	1.49652	1.21721	1.19268	1.64069	1.75276	1.65434	1.35429	1.14608	1.15076	1.131	1.20175	1.21269	1.05631	1.01656
PA(34:3)	0.0993717	0.146114	0.16073	0.259094	0.0761667	0.120361	0.13531	0.16781	0.0877193	0.0563713	0.0594532	0.0807629	0.0796667	0.0848454	0.0937908	0.125926	0.110302	0.243248	0.221466	0.157727	0.100847	0.13653	0.111928	0.102984	0.0705843	0.0826667	0.106147	0.0833739	0.109031	0.167159	0.0686667	0.116283	0.180797	0.133232	0.12516	0.195397	0.150559	0.134007	0.149348	0.144462	0.160464	0.186027	0.165859	0.201684	0.0864828	0.329992	0.0784314	0.11378	0.149507
PA(34:2)	0.176918	0.210822	0.221821	0.357474	0.125333	0.148604	0.205963	0.196405	0.116413	0.100591	0.0986495	0.108292	0.100833	0.0759409	0.141503	0.175084	0.118713	0.288034	0.24546	0.163633	0.170414	0.160673	0.204739	0.130264	0.123438	0.109833	0.167619	0.162855	0.132841	0.204269	0.0838333	0.170162	0.261015	0.187235	0.219189	0.239278	0.178337	0.154377	0.232853	0.203089	0.220261	0.219024	0.211079	0.231145	0.086653	0.494069	0.0980392	0.125959	0.153755
PA(36:6)	0.0147983	0.0302665	0.0195319	0.0470403	0.0129167	0.0255337	0.0276292	0.0425654	0.0151664	0.0135865	0.0132576	0.0272803	0.0304167	0.015037	0.0170752	0.011532	0.0154456	0.0409402	0.0558528	0.0281769	0.0204464	0.0124043	0.0337418	0.0208866	0.0151131	0.0109167	0.0154978	0.00867802	0.0122332	0.0344007	0.00941667	0.0300938	0.0488854	0.0319113	0.0214719	0.0386653	0.0230934	0.0261785	0.0292353	0.0178164	0.0209128	0.0484007	0.0231751	0.0453704	0.0106401	0.0766082	0.0154756	0.0164331	0.0320251
PA(36:5)	0.0532407	0.0786769	0.0672862	0.149471	0.0486667	0.0661741	0.0653055	0.0746732	0.046401	0.0427004	0.0337615	0.0533997	0.0426667	0.0369624	0.0511438	0.0643098	0.0569303	0.103248	0.0877108	0.0748723	0.0563702	0.0536131	0.099183	0.0410912	0.0280311	0.0541667	0.0697835	0.0410381	0.0252874	0.0720854	0.0241667	0.0605286	0.122872	0.0854918	0.0724777	0.0692168	0.0450362	0.0572391	0.0804184	0.068106	0.0717239	0.0976431	0.0694444	0.0703704	0.0200885	0.275355	0.033706	0.0362029	0.0547061
PA(36:4)	0.0764716	0.134955	0.0801067	0.168733	0.0610833	0.0759442	0.0997407	0.124592	0.0689457	0.0623629	0.046525	0.0334163	0.0470833	0.0429267	0.0618464	0.0909933	0.0791687	0.132906	0.126054	0.091076	0.073884	0.0730103	0.14469	0.0798806	0.0406113	0.0580833	0.0722944	0.0735604	0.0606732	0.113875	0.0415833	0.0543052	0.180709	0.0960725	0.104486	0.0999338	0.0612262	0.068771	0.0942215	0.100667	0.0964536	0.0728114	0.093104	0.10766	0.0424753	0.360986	0.0423756	0.0431265	0.0739891
PA(36:3)	0.0181878	0.0499358	0.0220272	0.0568783	0.0183333	0.0249589	0.0231729	0.0341503	0.0175439	0.0175527	0.00378788	0.0242123	0.00883333	0.015961	0.0150327	0.0225589	0.0265243	0.0470085	0.021725	0.0247446	0.0203649	0.021312	0.0415033	0.0126172	0.0135089	0.0228333	0.0154113	0.027575	0.0210181	0.0284072	0.0133333	0.0136402	0.0472178	0.0191298	0.0252235	0.0321245	0.0215319	0.0164983	0.013203	0.0166754	0.0451654	0.00942761	0.0119509	0.0195286	0.00953354	0.0965748	0.0119916	0.0113447	0.0293918
Total PA	0.438988	0.650771	0.571502	1.03869	0.3425	0.461576	0.557122	0.640196	0.352189	0.293165	0.255435	0.327363	0.3095	0.271673	0.380392	0.490404	0.407084	0.855385	0.758268	0.54023	0.442326	0.457542	0.635784	0.387724	0.291287	0.3385	0.446753	0.39708	0.361084	0.620197	0.241	0.445013	0.841496	0.553073	0.568008	0.674615	0.479783	0.457071	0.59928	0.550816	0.614981	0.633333	0.574612	0.675758	0.255873	1.63358	0.280019	0.346847	0.493374
Total	312.863	328.626	127.607	132.256	278.663	285.931	120.243	118.753	265.334	257.264	213	89.4048	99.3103	99.7327	274.032	297.049	270.673	108.012	102.798	112.251	286.737	275.025	268.012	98.0452	111.342	100.797	293.205	295.693	293.978	102.625	101.132	113.337	238.439	262.346	247.164	170.989	115.768	118.025	283.196	344.807	317.271	120.991	116.084	123.039	201.954	229.939	189.682	106.152	113.333
DGDG	42.1095	43.5331	25.4763	23.723	35.0978	35.9087	19.4116	18.0136	32.8828	32.1816	28.1303	15.7376	16.1358	16.6667	34.2366	38.416	35.3943	19.4952	19.0981	20.9381	36.777	35.8545	36.3199	15.3845	20.5784	16.2368	39.4336	38.3142	39.4811	18.0599	19.0043	20.0991	33.2821	37.7342	34.1545	32.2467	22.4969	22.6054	38.3131	49.4896	46.3605	23.1953	25.0822	24.3392	28.9442	34.2294	28.3883	20.8557	22.984
LPC	0.0532407	0.0613359	0.059026	0.016121	0.230667	0.14844	0.165937	0.218301	0.0896049	0.145992	0.113307	0.124544	0.161667	0.160954	0.108987	0.0961279	0.138444	0.0796581	0.0979248	0.117497	0.159498	0.125541	0.134477	0.190452	0.124282	0.158667	0.0874459	0.151014	0.0803777	0.109524	0.0761667	0.110656	0.11234	0.0936177	0.0863665	0.108958	0.0810322	0.0794613	0.134431	0.148148	0.117525	0.0824916	0.0796189	0.0456229	0.0635002	0.0979114	0.0507211	0.0702369	0.0730547
LPE	0.0248843	0.0911207	0.0367407	0.0883763	0.167583	0.11289	0.0686275	0.038317	0.0832104	0.0790717	0.0796278	0.0204809	0.0470833	0.102907	0.0946895	0.087963	0.100518	0.0739316	0.0813067	0.0268997	0.102232	0.131452	0.0971405	0.069139	0.0168018	0.0510833	0.0821645	0.0706407	0.0759442	0.0424466	0.0335833	0.098295	0.0711778	0.0889622	0.0882024	0.0721146	0.0641847	0.0490741	0.118913	0.118571	0.0191635	0.0627104	0.0451389	0.113215	0.0680116	0.0356725	0.0700859	0.0401235	0.0566599
MGDG	193.422	200.792	52.3033	52.592	163.596	171.915	44.2594	43.2694	165.49	152.932	124.079	33.65	38.8607	39.8369	171.212	184.412	167.201	46.6131	41.3816	49.4308	175.277	160.62	154.971	31.7162	40.7794	34.7182	179.171	184.652	181.725	38.9303	43.6848	44.0171	146.704	162.528	155.043	83.3142	54.3893	56.7245	174.767	215.488	196.492	46.321	47.5705	52.6124	127.006	147.915	115.393	50.4987	54.1399
PA	0.438988	0.650771	0.571502	1.03869	0.3425	0.461576	0.557122	0.640196	0.352189	0.293165	0.255435	0.327363	0.3095	0.271673	0.380392	0.490404	0.407084	0.855385	0.758268	0.54023	0.442326	0.457542	0.635784	0.387724	0.291287	0.3385	0.446753	0.39708	0.361084	0.620197	0.241	0.445013	0.841496	0.553073	0.568008	0.674615	0.479783	0.457071	0.59928	0.550816	0.614981	0.633333	0.574612	0.675758	0.255873	1.63358	0.280019	0.346847	0.493374
PC	37.5852	43.3	26.7067	30.8263	40.3584	40.0822	32.662	31.2823	35.9404	39.5619	33.5819	23.3656	25.3029	24.5629	34.6156	36.5484	33.9398	20.8738	21.3988	21.8002	38.4075	40.8261	39.9078	28.7702	28.6119	27.9749	37.5625	37.4077	37.0684	25.2393	20.7424	26.6587	27.7672	29.6607	27.6833	28.0099	18.9457	18.8499	33.9392	37.9262	35.3492	27.0201	22.4427	23.4095	23.1005	22.9523	23.4141	17.6401	18.713
PE	17.3958	17.6522	11.7372	12.6275	17.8045	18.0906	12.6942	13.6015	13.7329	15.5159	12.7332	8.82637	9.871	9.36744	14.4843	16.6939	15.3202	10.0395	9.94358	9.65517	16.7634	17.2712	16.6353	12.176	10.8769	11.734	16.7184	15.7674	15.9488	10.6719	9.309	11.7693	12.5076	13.2534	12.398	12.5052	9.11292	9.23485	16.1327	17.3154	16.8812	12.0914	10.0712	11.0222	9.76609	9.15639	9.7122	8.38889	8.30326
PG	12.1107	12.9659	4.01764	4.45147	10.8921	9.02521	3.74631	3.57116	8.21159	7.8411	6.51737	2.39909	2.74908	2.677	8.72067	9.56423	8.52847	3.15239	3.30601	3.51014	8.27036	8.89069	8.93685	2.47221	3.03048	2.63158	9.39489	9.03317	9.372	3.21092	2.80808	3.23947	8.39609	8.96961	7.89855	5.37167	3.50008	3.61827	9.53404	12.6341	10.9018	4.25816	3.50202	3.92786	6.69263	7.37051	6.10606	2.97456	3.1693
PI	8.21354	7.94436	5.44528	5.60888	8.66825	8.6633	5.7878	7.08162	7.32636	7.39671	6.41774	4.28682	5.24725	5.47858	8.82083	9.21793	8.1657	5.75103	5.70112	5.2785	9.07845	9.248	8.71887	5.99923	6.2728	6.19675	8.94208	8.41095	8.47906	4.75739	4.49975	5.8509	7.3852	7.95201	7.69085	7.18902	5.48102	5.21389	8.01672	9.3831	8.88049	5.97247	5.57001	5.74268	4.9262	5.34662	5.05566	4.28103	4.38405
PS	1.50918	1.6356	1.25374	1.28348	1.50575	1.5234	0.889888	1.03652	1.22553	1.3162	1.09214	0.666915	0.62525	0.607611	1.35809	1.52197	1.47768	1.07821	1.03137	0.953784	1.45919	1.59965	1.65417	0.87954	0.760132	0.75625	1.36597	1.48929	1.38596	0.983005	0.73275	1.04885	1.37204	1.51168	1.55292	1.49652	1.21721	1.19268	1.64069	1.75276	1.65434	1.35429	1.14608	1.15076	1.131	1.20175	1.21269	1.05631	1.01656
Lipid groups (nmol/mg dw)
(16:00)	0.00801918	0.0135678	0.0367407	0	0.0790833	0.0375205	0.070572	0.0976307	0	0.0355274	0.0366436	0.0458541	0.0725833	0.0459509	0.0304739	0.0152357	0.0466602	0.027265	0.0399643	0.0508461	0.0318508	0.0360473	0.0172386	0.070162	0.0477035	0.0510833	0.0115152	0.051176	0	0.0547619	0.0180833	0.0394714	0.0279972	0.022431	0.0178001	0.0428051	0.0341059	0.028367	0.0417524	0.0422152	0.0411101	0.0394781	0.033511	0.0253367	0.0128533	0.0176274	0.0132069	0.0291124	0.0220014
(18:2)	0.0568783	0.122672	0.0468078	0.104497	0.266833	0.189491	0.136445	0.120915	0.146417	0.148186	0.126812	0.0645108	0.106333	0.16213	0.131209	0.154377	0.155103	0.10906	0.114137	0.061622	0.181655	0.196137	0.162582	0.139471	0.0646741	0.116833	0.130216	0.133171	0.124466	0.0702791	0.0678333	0.14919	0.124627	0.13594	0.12963	0.115582	0.0866206	0.0791246	0.179355	0.184659	0.0694975	0.0861953	0.0710594	0.127104	0.0968676	0.0895572	0.0926916	0.0608942	0.0788311
(18:3)	0.0132275	0.0162171	0.0122182	0	0.0523333	0.0343186	0.0275482	0.0380719	0.0263978	0.0413502	0.0294796	0.03466	0.0298333	0.0557796	0.0419935	0.0144781	0.0371988	0.017265	0.0251297	0.0319285	0.0482242	0.0248085	0.0517974	0.0499574	0.0287065	0.0418333	0.0278788	0.0373074	0.0318555	0.0269294	0.0238333	0.0202899	0.0308935	0.0242086	0.0271392	0.0226859	0.0244905	0.0210438	0.0322359	0.0398455	0.0260814	0.0195286	0.0201873	0.00639731	0.0217909	0.0263993	0.0149084	0.0203537	0.0288821
(32:0)	0.491071	0.526975	0.373774	0.373016	0.5935	0.440394	0.260088	0.340686	0.365962	0.384304	0.366601	0.234826	0.247	0.241935	0.467647	0.531313	0.454634	0.3	0.266537	0.260057	0.495112	0.512987	0.483333	0.289514	0.261905	0.2435	0.474286	0.434063	0.503448	0.312315	0.2825	0.31202	0.3802	0.455053	0.479885	0.54148	0.368836	0.368687	0.598765	0.626646	0.631679	0.436869	0.375969	0.418687	0.362104	0.369925	0.350997	0.307808	0.270133
(32:1)	1.0773	1.1979	0.469713	0.451306	1.35192	1.12898	0.373764	0.444036	0.866126	0.814093	0.700016	0.32927	0.452417	0.453041	1.04208	1.25042	1.1382	0.466581	0.41772	0.36151	1.0571	0.995421	0.858742	0.376897	0.440645	0.368417	1.00511	1.06221	1.08415	0.359031	0.398917	0.391731	1.13525	1.18173	1.05643	0.774383	0.566979	0.521128	1.20259	1.31797	1.2857	0.467088	0.46116	0.479714	0.837504	0.995906	0.910468	0.488405	0.501444
(32:2)	0.0772156	0.0735389	0.0798486	0.0712632	0.108833	0.139245	0.0926916	0.122386	0.107559	0.0884388	0.104084	0.0878939	0.0968333	0.127856	0.095915	0.129125	0.110949	0.097265	0.0708495	0.0477331	0.14451	0.162171	0.0895425	0.103666	0.135596	0.107333	0.108398	0.103974	0.109688	0.0594417	0.0943333	0.0770673	0.0867123	0.093787	0.0917944	0.105647	0.0930309	0.0952862	0.0949931	0.0972442	0.102894	0.0604377	0.0977067	0.0846801	0.0820565	0.0800334	0.0644952	0.101435	0.0941216
(32:3)	0.0965608	0.0956969	0.0741697	0.0717593	0.110833	0.172742	0.080538	0.10915	0.135104	0.139072	0.151021	0.0943615	0.125333	0.158602	0.128268	0.186195	0.168203	0.103932	0.101005	0.0668902	0.227599	0.197636	0.0964052	0.114408	0.148767	0.131833	0.108918	0.120032	0.15156	0.0786535	0.155833	0.110827	0.143058	0.136956	0.142082	0.144892	0.117193	0.134175	0.201989	0.17202	0.178753	0.0962963	0.139373	0.128114	0.103507	0.143191	0.0975531	0.127961	0.109922
(34:0)	0.104663	0.130058	0.0361384	0.0491071	0.097	0.0812808	0.0257657	0.0230392	0.063453	0.0865823	0.0681818	0.0228856	0.0225	0.0267137	0.0715686	0.0808081	0.0465793	0.0276923	0.0345331	0.0225096	0.0322581	0.0874126	0.0568627	0.0255754	0.0172239	0.026	0.0748052	0.06618	0.0679803	0.0231527	0.024	0.0179028	0.0795155	0.0690706	0.0478927	0.034774	0.020217	0.0267677	0.061214	0.0531859	0.0696565	0.0323232	0.00920543	0.0333333	0.0566905	0.0501253	0.0262518	0.014014	0.019368
(34:1)	2.5544	2.71468	1.18981	1.46462	3.03983	2.50624	1.50835	1.46503	2.21823	2.36135	2.06703	0.855556	0.975833	1.06032	2.51797	2.65892	2.50008	0.874188	0.886025	0.915549	2.57168	2.40493	2.38317	1.10111	1.17258	1.08683	2.30632	2.35994	2.3688	0.972742	0.869833	1.02387	2.26628	2.30912	2.25894	1.47972	1.06394	0.967508	2.40569	2.89082	2.39249	1.15135	1.04005	1.04882	1.91862	2.1482	1.79906	0.950284	0.927455
(34:2)	21.1673	22.7569	14.0833	15.3181	21.9247	21.176	16.7493	17.5124	17.316	18.2513	15.4764	11.0629	12.1342	12.1428	19.6737	21.1118	19.4097	12.9509	12.9861	12.6721	20.5226	21.129	21.2271	14.772	14.5919	14.1387	21.4786	19.933	20.4588	13.3755	11.0647	13.7567	15.8232	17.2546	16.743	16.2808	11.5608	10.9906	18.6005	22.472	20.9925	14.8012	12.0748	12.5684	12.6605	13.7435	12.7406	9.68936	10.069
(34:3)	27.2995	29.0741	17.3226	18.554	24.7504	24.5172	15.8234	16.6734	21.6659	22.9047	19.9569	11.6546	13.5274	13.3255	23.9955	26.2161	25.2411	14.6256	14.6979	14.6747	24.517	25.6248	25.3548	14.1948	14.6509	14.6049	26.0498	24.3089	24.8053	14.4462	12.6589	16.2828	21.8425	25.3443	23.112	23.1574	15.5423	15.5923	25.5179	30.0136	29.2285	18.1428	16.0062	17.4343	17.4223	19.049	17.0719	13.4794	14.4021
(34:4)	9.15757	9.71082	2.01119	2.12483	8.18183	7.78013	1.86177	1.94297	6.50353	6.30262	5.03491	1.2874	1.42433	1.37483	7.83954	8.07306	6.93822	1.66239	1.52951	1.83748	6.99544	7.14169	6.74542	1.30929	1.62546	1.34483	7.56814	7.47721	7.64368	1.48703	1.45333	1.65047	6.44532	6.75199	6.13729	2.47226	1.67094	1.81246	7.45508	10.073	8.53515	1.7862	1.67716	1.86195	6.01668	6.97477	5.62405	1.671	1.70116
(34:5)	20.5866	21.496	4.96885	5.06729	19.8538	20.2787	5.18603	5.1165	18.0131	16.4348	13.0458	3.57993	4.04133	4.20749	18.8596	20.9084	17.8218	4.5306	3.81842	4.66172	19.4671	18.0443	17.0812	3.50827	4.44309	3.70733	19.5328	20.0655	19.6816	3.74466	4.42083	4.23768	16.2768	17.6276	16.8073	7.69283	5.33317	5.31145	18.4206	23.5375	20.3247	4.40236	4.70284	5.02357	14.6781	17.3958	13.1924	5.17251	5.32195
(34:6)	118.578	121.713	32.8871	31.7507	104.922	111.808	29.0162	26.7374	109.492	100.199	81.138	23.6813	27.2607	27.5838	108.055	116.462	105.275	28.8463	25.5576	31.3938	111.725	102.594	98.1507	22.6339	29.4784	24.2882	114.028	119.947	116.011	25.9701	30.8597	30.3761	91.3514	98.5192	94.2703	51.8621	33.2053	35.5557	108.952	128.792	116.984	28.5941	31.6925	33.8249	79.2954	91.7766	70.1966	31.4131	34.3646
(36:1)	0.104993	0.11641	0.0638444	0.0866402	0.161833	0.155993	0.110679	0.113562	0.0977209	0.134515	0.094697	0.0958541	0.0828333	0.0809812	0.142974	0.140236	0.153162	0.0598291	0.0713359	0.0592273	0.141577	0.124209	0.10915	0.0883205	0.0884836	0.0843333	0.131775	0.142417	0.120525	0.0545156	0.0398333	0.0622336	0.0972442	0.0800745	0.0898787	0.0937241	0.0659106	0.0584175	0.098594	0.104616	0.091444	0.0690236	0.0458656	0.0518519	0.0810351	0.0860485	0.0800519	0.0503837	0.0569147
(36:2)	1.51811	1.79167	1.11435	1.12475	1.98975	1.77463	1.46354	1.32819	1.59788	1.62658	1.38315	0.867413	0.98675	1.00832	1.66936	1.84419	1.66691	0.819744	0.777481	0.803879	1.90982	1.93881	1.91789	1.07596	1.09296	1.07225	1.78571	1.77202	1.75197	0.783498	0.76975	0.947059	1.28515	1.49086	1.4193	1.18654	0.875986	0.813384	1.44727	1.70958	1.66341	0.865909	0.773014	0.72601	1.04622	1.09549	1.04545	0.777027	0.751019
(36:3)	3.43808	3.99382	2.11831	2.4108	3.89858	3.75821	2.72541	2.63832	3.399	3.7373	2.87508	1.85929	1.80208	1.95623	3.30008	3.76221	3.73565	1.75444	1.76856	1.59778	3.64769	3.9786	3.62851	2.18014	2.34558	2.10058	3.57827	3.61079	3.65624	1.86757	1.71458	2.04049	2.94111	3.12299	2.97757	2.65731	1.8063	1.79857	3.25677	4.05591	3.58691	1.942	1.75686	1.92685	2.35555	2.48229	2.18627	1.64623	1.77939
(36:4)	13.1158	14.3605	7.56453	8.66195	15.1892	14.6096	9.94579	9.52525	12.9816	13.5597	11.2641	7.03209	7.38625	7.31023	12.5164	13.8715	12.679	6.77256	6.35725	6.77131	14.7192	14.71	14.5385	8.7445	8.78293	8.36125	13.9758	14.2547	13.6727	7.45493	6.40075	7.58338	10.6132	11.3004	10.7047	8.8999	6.07816	5.76237	12.009	14.689	13.3881	7.8553	6.65334	6.6053	8.14326	8.98271	8.46451	5.22698	5.42125
(36:5)	17.2809	18.9843	11.9186	12.8831	17.0192	16.8647	12.1037	12.0271	15.0307	16.2812	13.7852	8.54544	9.33817	9.22446	15.3977	17.3719	16.366	9.72735	9.56582	9.85457	17.9449	17.5077	17.2438	10.3367	10.8305	10.5297	17.5254	17.3379	16.9603	10.3504	8.70517	10.4314	13.6621	15.4166	15.0093	13.6132	9.71663	9.30421	16.405	18.3798	18.0937	11.4673	9.88146	10.6714	10.8985	11.7987	11.3225	8.42609	9.04196
(36:6)	71.0847	74.6925	27.3906	28.2865	51.3178	54.3284	20.0762	19.9699	51.8833	50.4226	42.2736	15.4113	17.0338	17.1425	54.3596	58.5741	53.485	21.9588	21.4921	23.7197	56.3317	53.9314	54.2204	14.9881	18.1776	16.4653	59.8481	58.6023	60.9984	18.9062	18.6578	21.228	50.8877	57.6905	52.5698	36.9283	25.3396	26.6322	61.1212	79.4827	74.2551	25.6625	24.384	26.9923	41.0846	47.1873	39.4874	22.9047	24.7995
(38:2)	0.132192	0.140896	0.0797625	0.104911	0.16875	0.162315	0.128585	0.127696	0.115347	0.144051	0.119318	0.0669154	0.10075	0.0980343	0.148775	0.153283	0.144833	0.0689744	0.0814689	0.109435	0.148338	0.160589	0.165931	0.0831202	0.0671226	0.07475	0.146234	0.149635	0.128818	0.0667488	0.05975	0.0795396	0.111901	0.112494	0.128113	0.102583	0.0756903	0.0830808	0.135031	0.16772	0.15291	0.0825758	0.0588663	0.064899	0.0886108	0.0964912	0.104278	0.0783283	0.0603976
(38:3)	0.212384	0.220215	0.164774	0.163773	0.253583	0.258703	0.166343	0.202533	0.216511	0.224388	0.173995	0.146352	0.165583	0.136677	0.19469	0.238468	0.215995	0.133932	0.126054	0.126517	0.235174	0.229354	0.193709	0.133589	0.138889	0.126083	0.17671	0.217113	0.227176	0.132594	0.106583	0.131032	0.17123	0.180887	0.16531	0.180907	0.121384	0.122811	0.226938	0.27339	0.209049	0.165741	0.14543	0.145034	0.25034	0.246199	0.269891	0.188772	0.181532
(38:4)	0.367229	0.339756	0.281535	0.252646	0.276167	0.316913	0.258791	0.174673	0.277095	0.276118	0.308465	0.280763	0.193667	0.199261	0.283987	0.273401	0.218502	0.156068	0.169423	0.170658	0.293418	0.259407	0.249183	0.172038	0.289429	0.162667	0.297835	0.293593	0.244007	0.13908	0.209667	0.22728	0.18027	0.200779	0.153895	0.167577	0.126397	0.123906	0.352538	0.407232	0.319338	0.193098	0.314599	0.22037	0.498127	0.522974	0.518392	0.405572	0.37071
(38:5)	0.34127	0.370906	0.37842	0.28373	0.2195	0.291133	0.204181	0.205882	0.249877	0.226329	0.239625	0.287065	0.236	0.209173	0.223529	0.25	0.175643	0.198462	0.137646	0.185824	0.227273	0.201299	0.227941	0.155499	0.322695	0.149	0.182338	0.249635	0.270936	0.169458	0.2025	0.18977	0.139547	0.203149	0.170977	0.177347	0.157791	0.126263	0.390432	0.459716	0.486164	0.275253	0.545543	0.271717	0.554137	0.628571	0.568303	0.55956	0.487258
(38:6)	2.386	2.27657	1.45027	1.01992	1.16708	1.45673	0.735618	0.397141	1.06108	0.837553	0.841486	0.918988	0.623583	0.592826	1.37508	1.16675	0.838509	0.494957	0.50689	0.691172	1.43557	1.06951	0.99469	0.267945	1.14497	0.358083	1.11541	1.34801	1.39811	0.584811	0.952083	0.649702	0.726786	0.875656	0.840597	0.491389	0.35166	0.334933	2.17035	2.9885	2.40943	0.777862	1.78787	0.996044	2.15126	2.70585	2.15224	1.16275	1.25748
(40:2)	0.305638	0.326188	0.25099	0.315559	0.308583	0.332102	0.232944	0.284395	0.253402	0.274515	0.238719	0.165755	0.165083	0.154822	0.322141	0.345539	0.34797	0.245726	0.200957	0.206976	0.337814	0.371712	0.362827	0.21185	0.198159	0.214083	0.301905	0.319789	0.318309	0.21092	0.174083	0.228218	0.266017	0.301253	0.302283	0.316029	0.263396	0.238973	0.331361	0.377128	0.334049	0.284428	0.236515	0.208165	0.214079	0.188555	0.204748	0.182766	0.180003
(40:3)	0.203373	0.23025	0.191017	0.228671	0.1985	0.226108	0.170151	0.17451	0.173635	0.195443	0.161067	0.106965	0.1045	0.100302	0.188235	0.203535	0.20524	0.135897	0.146887	0.124521	0.207722	0.208791	0.227941	0.162148	0.121074	0.149	0.182857	0.199027	0.164039	0.136946	0.1125	0.162148	0.156925	0.171153	0.186303	0.189767	0.142012	0.15303	0.213477	0.215377	0.215649	0.184343	0.182655	0.157071	0.134831	0.154887	0.169178	0.148148	0.14475
(40:4)	0.0143849	0.0187861	0.0139391	0.0128968	0.028	0.0270936	0.00340301	0.022549	0.0206591	0.0202532	0.0212451	0.0079602	0.012	0.0166331	0.022549	0.0277778	0.0198933	0.00820513	0.00972763	0.0114943	0.0215054	0.015984	0.0240196	0.0194373	0.0167173	0.017	0.027013	0.0175182	0.0206897	0.00985222	0.0055	0.0204604	0.0157978	0.019807	0.0148467	0.00794834	0.00986193	0.010101	0.0246914	0.0221169	0.0162214	0.0136364	0.0130814	0.00808081	0.00766088	0.0120301	0.0131259	0.00600601	0.00917431
(40:5)	0.0138889	0.0202312	0.00774393	0.00793651	0.0135	0.0108374	0.0145843	0.00882353	0.0137727	0.0217722	0.0128458	0.0149254	0.0165	0.0166331	0.0215686	0.0161616	0.0101892	0.00564103	0.0141051	0.0110153	0.0117302	0.0194805	0.0186275	0.0143223	0.0131712	0.02	0.0119481	0.0180049	0.0162562	0.0147783	0.0145	0.0209719	0.0126382	0.0172676	0.0143678	0.0134128	0.0123274	0.00606061	0.0138889	0.0289626	0.0152672	0.0136364	0.00629845	0.0126263	0.0143003	0.0115288	0.0160428	0.01001	0.00917431
(42:2)	0.509425	0.476397	0.53175	0.481647	0.543	0.494089	0.383082	0.430882	0.491884	0.509873	0.41502	0.290547	0.249	0.265625	0.437255	0.514646	0.526929	0.412821	0.417802	0.389847	0.530303	0.551449	0.562745	0.367775	0.318642	0.355	0.497662	0.535766	0.461084	0.384236	0.292	0.414322	0.578726	0.605383	0.550287	0.623448	0.468935	0.470707	0.58642	0.572407	0.583969	0.469697	0.442829	0.432323	0.397855	0.414536	0.429266	0.391391	0.400102
(42:3)	0.46875	0.524566	0.430046	0.465774	0.505	0.467488	0.26738	0.332843	0.466306	0.475949	0.405138	0.238806	0.253	0.218246	0.39951	0.419697	0.456574	0.365128	0.360895	0.303161	0.479961	0.474026	0.477941	0.304859	0.245187	0.262	0.434805	0.442336	0.45665	0.333005	0.2715	0.407673	0.483939	0.528695	0.466954	0.527571	0.397929	0.404545	0.54784	0.480253	0.489981	0.476768	0.403101	0.423232	0.390705	0.384461	0.382596	0.391892	0.397044
(42:4)	0.0978836	0.0998715	0.0647049	0.0641534	0.0726667	0.106076	0.0400259	0.0447712	0.0852599	0.103966	0.085639	0.0325041	0.0441667	0.0349462	0.0776144	0.0840067	0.0836164	0.0545299	0.0483139	0.0557152	0.0954708	0.121545	0.0888889	0.0497869	0.0406957	0.0381667	0.0801732	0.0833739	0.0691297	0.0444992	0.0506667	0.0676897	0.0949623	0.101744	0.0782248	0.0846167	0.0701841	0.076936	0.100995	0.0796911	0.0970102	0.0759259	0.0510336	0.0607744	0.0778005	0.0793651	0.0730838	0.0702369	0.0745838
chain length(nmol/ mg dw)
16	0.00801918	0.0135678	0.0367407	0	0.0790833	0.0375205	0.070572	0.0976307	0	0.0355274	0.0366436	0.0458541	0.0725833	0.0459509	0.0304739	0.0152357	0.0466602	0.027265	0.0399643	0.0508461	0.0318508	0.0360473	0.0172386	0.070162	0.0477035	0.0510833	0.0115152	0.051176	0	0.0547619	0.0180833	0.0394714	0.0279972	0.022431	0.0178001	0.0428051	0.0341059	0.028367	0.0417524	0.0422152	0.0411101	0.0394781	0.033511	0.0253367	0.0128533	0.0176274	0.0132069	0.0291124	0.0220014
18	0.0701058	0.138889	0.059026	0.104497	0.319167	0.22381	0.163993	0.158987	0.172815	0.189536	0.156291	0.0991708	0.136167	0.21791	0.173203	0.168855	0.192301	0.126325	0.139267	0.0935504	0.229879	0.220946	0.214379	0.189429	0.0933806	0.158667	0.158095	0.170479	0.156322	0.0972085	0.0916667	0.16948	0.15552	0.160149	0.156769	0.138268	0.111111	0.100168	0.211591	0.224504	0.0955789	0.105724	0.0912468	0.133502	0.118658	0.115957	0.1076	0.0812479	0.107713
32	1.74215	1.89411	0.997505	0.967345	2.16508	1.88136	0.807082	1.01626	1.47475	1.42591	1.32172	0.746352	0.921583	0.981435	1.73391	2.09705	1.87199	0.967778	0.856112	0.736191	1.92432	1.86822	1.52802	0.884484	0.986913	0.851083	1.69671	1.72028	1.84885	0.809442	0.931583	0.891645	1.74522	1.86753	1.77019	1.5664	1.14604	1.11928	2.09834	2.21388	2.19903	1.06069	1.07421	1.1112	1.38517	1.58906	1.42351	1.02561	0.97562
34	199.448	207.596	72.499	74.3286	182.769	188.148	70.1709	69.4708	175.272	166.541	136.787	52.1445	59.3862	59.7215	181.013	195.511	177.233	63.5177	59.51	66.1779	185.832	177.026	170.999	57.545	65.9795	59.1967	191.039	194.157	191.038	60.0195	61.3513	67.3455	154.085	167.876	159.377	102.98	68.3967	70.2568	181.413	217.832	198.527	68.9104	67.2028	71.7952	132.048	151.138	120.651	62.3896	66.8056
36	106.543	113.939	50.1703	53.4538	89.5764	91.4915	46.4253	45.6024	84.9901	85.7619	71.6758	33.8114	36.6299	36.7227	87.3862	95.5641	88.0858	41.0927	40.0325	42.8064	94.6949	92.1907	91.6583	37.4137	41.3181	38.6134	96.8451	95.7201	97.16	39.4172	36.2879	42.2925	79.4865	89.1015	82.7705	63.379	43.8826	44.3691	94.3379	118.422	111.079	47.862	43.4946	46.9737	63.6092	71.6325	62.5862	39.0314	41.8501
38	3.43907	3.34835	2.35476	1.82498	2.08508	2.4858	1.49352	1.10792	1.9199	1.70844	1.68289	1.70008	1.31958	1.23597	2.22606	2.0819	1.59348	1.05239	1.02148	1.2836	2.33977	1.92016	1.83145	0.812191	1.9631	0.870583	1.91853	2.25799	2.26905	1.09269	1.53058	1.27732	1.32973	1.57296	1.45889	1.1198	0.832922	0.790993	3.27529	4.29656	3.57689	1.49453	2.85231	1.69806	3.54248	4.20008	3.61311	2.39498	2.35737
40	0.537285	0.595456	0.46369	0.565063	0.548583	0.596141	0.421082	0.490278	0.461469	0.511983	0.433877	0.295605	0.298083	0.28839	0.554493	0.593013	0.583293	0.39547	0.371676	0.354007	0.578772	0.615967	0.633415	0.407758	0.349122	0.400083	0.523723	0.554339	0.519294	0.372496	0.306583	0.431799	0.451378	0.50948	0.5178	0.527157	0.427597	0.408165	0.583419	0.643584	0.581186	0.496044	0.43855	0.385943	0.370872	0.367001	0.403095	0.34693	0.343102
42	1.07606	1.10083	1.0265	1.01157	1.12067	1.06765	0.690488	0.808497	1.04345	1.08979	0.905797	0.561857	0.546167	0.518817	0.914379	1.01835	1.06712	0.832479	0.82701	0.748723	1.10573	1.14702	1.12958	0.722421	0.604525	0.655167	1.01264	1.06148	0.986864	0.761741	0.614167	0.889685	1.15763	1.23582	1.09547	1.23564	0.937048	0.952189	1.23525	1.13235	1.17096	1.02239	0.896964	0.91633	0.86636	0.878363	0.884946	0.85352	0.87173
0	0.603753	0.670601	0.446653	0.422123	0.769583	0.559195	0.356425	0.461356	0.429415	0.506414	0.471426	0.303566	0.342083	0.3146	0.56969	0.627357	0.547873	0.354957	0.341034	0.333413	0.559221	0.636447	0.557435	0.385251	0.326832	0.320583	0.560606	0.551419	0.571429	0.39023	0.324583	0.369395	0.487713	0.546555	0.545578	0.619059	0.423159	0.423822	0.701732	0.722047	0.742446	0.50867	0.418685	0.477357	0.431648	0.437678	0.390455	0.350934	0.311502
1	3.73669	4.02898	1.72337	2.00256	4.55358	3.79122	1.99279	2.02263	3.18208	3.30996	2.86174	1.28068	1.51108	1.59434	3.70302	4.04958	3.79144	1.4006	1.37508	1.33629	3.77036	3.52456	3.35106	1.56633	1.70171	1.53958	3.4432	3.56456	3.57348	1.38629	1.30858	1.47783	3.49877	3.57093	3.40525	2.34782	1.69683	1.54705	3.70688	4.31341	3.76964	1.68746	1.54708	1.58039	2.83716	3.23016	2.78958	1.48907	1.48581
2	23.7668	25.6883	16.1868	17.5208	25.3104	24.2679	19.1866	19.9269	20.0284	21.043	17.8636	12.6059	13.8389	13.9596	22.4783	24.2529	22.3624	14.7045	14.6488	14.2916	23.7751	24.5099	24.4886	16.7539	16.469	16.0789	24.4487	22.9474	23.3531	14.9507	12.5224	15.6521	18.2764	19.9943	19.3644	18.7307	13.4245	12.7711	21.3749	25.5807	23.8993	16.6504	13.7548	14.2115	14.5862	15.7082	14.6815	11.2812	11.6335
3	31.7319	34.1549	20.3131	21.8948	29.7692	29.4347	19.2608	20.1689	26.0829	27.7182	23.7527	14.1351	16.0077	15.9514	28.2483	31.0407	30.0599	17.1362	17.2264	16.9255	29.3634	30.738	30.0311	17.1399	17.6791	17.4162	30.5592	28.9355	29.4929	17.0219	15.0438	19.1552	25.7696	29.5091	27.0773	26.8805	18.1516	18.2265	29.9972	35.2504	33.9349	21.0275	18.6538	20.221	20.679	22.4865	20.1923	16.0028	17.0436
4	22.7529	24.5298	9.9359	11.1165	23.7479	22.8398	12.1098	11.7102	19.8681	20.2627	16.7143	8.64071	9.06042	8.9359	20.7401	22.3297	19.9393	8.65376	8.11422	8.84666	22.125	22.2487	21.646	10.2951	10.7552	9.92392	21.949	22.1264	21.6502	9.13539	8.11992	9.54928	17.3496	18.3747	17.089	11.6323	7.95554	7.78577	19.9423	25.2711	22.3558	9.92416	8.70922	8.75648	14.7435	16.5718	14.6932	7.3798	7.57688
5	38.2227	40.8714	17.2736	18.2421	37.106	37.4453	17.5085	17.3583	33.3074	32.9641	27.0835	12.4274	13.632	13.6578	34.5025	38.5465	34.3736	14.4621	13.536	14.7131	37.651	35.7727	34.5716	14.0148	15.6094	14.406	37.2525	37.671	36.9291	14.2793	13.343	14.8798	30.0911	33.2646	32.0019	21.4968	15.2199	14.748	35.2299	42.406	38.9198	16.1586	15.1361	15.9793	26.145	29.8346	25.0992	14.1682	14.8603
6	192.048	198.682	61.728	61.0571	157.407	167.593	49.828	47.1045	162.436	151.459	124.253	40.0115	44.9181	45.3191	163.79	176.203	159.599	51.3001	47.5565	55.8047	169.493	157.594	153.366	37.8899	48.801	41.1116	174.992	179.897	178.408	45.4612	50.4696	52.2538	142.966	157.085	147.681	89.2818	58.8965	62.5228	172.243	211.263	193.649	55.0344	57.8644	61.8132	122.531	141.67	111.836	55.4806	60.4216
[truncated: 1 more columns]
