# Supplementary material for: Complex Changes in Membrane Lipids Associated with the Modification of Autophagy in Arabidopsis
Source: Metabolites. 2022 Feb 18;12(2):190. doi: 10.3390/metabo12020190 (PMC8876039; doi:10.3390/metabo12020190)
Supplement: Supplementary file 1 [file metabolites-12-00190-s001.zip › metabolites-1530731-Supplementary Table S2_Normalized average lipid amount.xlsx]

## Sheet: Sheet1
Lipids	WT+N	atg5-1+N	atg7-2+N	atg9-4+N	rns2-2; atg5-1+N	rns2-2; atg9-4+N	kin10+N	rns2-2+N	raptor1b+N		WT-N	atg5-1-N	atg7-2-N	atg9-4-N	rns2-2; atg5-1-N	rns2-2; atg9-4-N	kin10_N	rns2-2-N	raptorB-N
DGDG(34:6)	20.5065	20.5425	20.7971	20.3066	20.6196	20.6411	20.6854	20.4695	20.8052	DGDG(34:6)	20.4245	20.348	20.7027	20.3627	21.0522	20.8948	20.7025	20.783	20.7208
DGDG(34:5)	19.2407	19.3302	19.4077	19.1024	19.3758	19.4217	19.4979	19.3343	19.7187	DGDG(34:5)	19.0917	19.1972	19.2863	19.1439	19.3248	19.2706	19.4246	19.384	19.5651
DGDG(34:4)	18.0526	18.0738	18.215	18.0473	18.2303	18.389	18.3205	18.2025	18.8078	DGDG(34:4)	17.9178	18.065	18.1531	18.074	17.9464	18.2431	18.3776	18.2362	18.492
DGDG(34:3)	22.8599	22.7398	23.0963	22.9045	23.0465	22.9877	23.1959	23.0336	22.9962	DGDG(34:3)	22.6762	22.366	22.6806	22.8535	22.4602	22.7099	23.4346	22.9669	23.0689
DGDG(34:2)	19.3345	19.6206	19.7958	19.7193	19.8359	19.7769	19.8616	19.6783	19.7401	DGDG(34:2)	19.8632	19.9924	19.9851	20.1131	20.0101	19.998	20.2672	20.0698	19.9433
DGDG(34:1)	18.3286	18.7276	18.8776	18.7316	18.8393	18.7211	19.0056	18.5524	19.2376	DGDG(34:1)	18.1931	18.6148	18.8879	18.5292	18.8483	18.6431	18.6991	18.6881	18.497
DGDG(36:6)	24.5926	24.3788	24.5738	24.3448	24.5748	24.5482	24.4461	24.5837	24.3324	DGDG(36:6)	24.4802	24.1111	24.3865	24.494	24.2611	24.4848	24.6301	24.684	24.4897
DGDG(36:5)	20.9147	20.8196	20.9458	21.0928	21.2684	21.1358	21.2466	21.1185	21.0549	DGDG(36:5)	22.0781	21.8122	21.7532	21.9541	21.9214	21.9802	22.0148	22.1161	21.7904
DGDG(36:4)	18.9386	18.8084	19.3434	19.0637	19.42	19.4078	19.3816	19.3549	19.42	DGDG(36:4)	19.9953	19.7407	19.9966	20.1097	20.0381	20.1648	19.9528	20.1873	19.9461
DGDG(36:3)	19.0559	18.8278	19.1699	19.3348	19.3704	19.265	19.4857	19.3535	19.1629	DGDG(36:3)	19.4042	18.9224	19.1723	19.4963	19.1463	19.2848	19.8861	19.5576	19.5333
DGDG(38:6)	20.572	19.8316	19.8426	19.7533	19.9622	19.9837	19.31	20.6945	21.1293	DGDG(38:6)	20.6734	19.4423	20.5107	19.9412	19.7328	20.2206	19.2709	20.8147	20.98
DGDG(38:5)	17.28	16.9507	16.8878	16.6484	16.9286	16.7218	16.4468	17.8044	18.7578	DGDG(38:5)	18.3204	17.4214	18.2651	17.4951	17.4812	17.646	17.2957	18.7008	19.3987
DGDG(38:4)	16.3041	16.0387	15.8996	16.0078	16.0783	15.7897	15.2458	16.0229	17.2432	DGDG(38:4)	16.9488	15.5947	16.9015	16.3617	16.7056	16.875	15.7495	17.144	17.9605
Total DGDG	25.2931	25.119	25.3434	25.1466	25.351	25.314	25.3035	25.3578	25.2717	Total DGDG	25.3208	24.9871	25.2536	25.3291	25.1597	25.3327	25.5419	25.5349	25.425
MGDG(34:6)	26.7628	26.7083	26.9574	26.7403	26.8498	26.8727	26.7169	26.7469	26.6409	MGDG(34:6)	25.6779	25.5225	25.9059	25.8199	25.6533	25.8946	26.1426	25.8642	26.0126
MGDG(34:5)	24.2229	24.2489	24.3139	24.1958	24.3055	24.2815	24.198	24.2031	24.1874	MGDG(34:5)	22.9309	23.0292	23.1157	23.0365	22.884	23.0224	23.3736	23.0636	23.271
MGDG(34:4)	21.8115	21.8691	21.8372	21.9171	21.8748	21.8045	21.8003	21.8052	22.1389	MGDG(34:4)	19.4925	19.9066	19.6382	19.6123	19.5081	19.2208	19.7481	19.3638	19.9948
MGDG(34:3)	21.6696	21.5848	21.7177	21.948	21.854	21.7708	21.9152	21.8883	21.5783	MGDG(34:3)	20.3362	20.0521	19.9928	20.4675	19.8015	19.9722	21.177	20.5463	20.5785
MGDG(34:2)	18.414	18.5567	18.5491	18.7852	18.7179	18.5739	18.7645	18.4774	18.9599	MGDG(34:2)	17.1428	17.2318	17.0915	17.3171	16.848	17.2197	17.5339	17.3652	17.1982
MGDG(34:1)	18.6813	19.1114	18.9076	19.2977	18.9854	18.8773	19.0228	18.9317	18.8105	MGDG(34:1)	17.3654	17.3593	17.3482	17.4681	17.1524	17	17.6559	17.449	17.5175
MGDG(36:6)	25.2907	24.783	25.0979	24.9661	25.0757	25.096	25.154	25.2688	24.967	MGDG(36:6)	24.1849	23.6322	23.6709	24.2393	23.2843	23.8207	24.6427	24.2021	24.3813
MGDG(36:5)	22.2424	21.9808	22.0873	22.2413	22.2895	22.29	22.3981	22.352	22.2059	MGDG(36:5)	22.2009	22.0546	21.8542	22.3714	21.7381	22.0656	22.4978	22.1659	22.2601
MGDG(36:4)	20.1481	19.9552	20.0443	20.1494	20.2198	20.1654	20.2887	20.2298	20.2729	MGDG(36:4)	19.9284	19.8584	19.7211	20.1069	19.6868	19.9124	20.2133	19.9939	19.9984
MGDG(36:3)	17.7495	17.8615	17.7364	17.8262	18.1108	18.0226	18.3169	18.3935	18.0917	MGDG(36:3)	17.438	17.2249	17.1214	17.5835	16.7711	17.4773	17.8304	17.3733	17.5692
MGDG(38:6)	19.1832	18.3455	17.6907	17.5849	18.0755	18.0588	17.9295	19.2895	19.4215	MGDG(38:6)	17.9345	16.9135	15.8011	16.1391	13.7834	17.8263	15.288	17.8119	17.9603
Total MGDG	27.4956	27.359	27.5837	27.4217	27.5208	27.5324	27.4466	27.4896	27.361	Total MGDG	26.4139	26.2137	26.4608	26.5332	26.202	26.4793	26.8654	26.546	26.7021
PG(32:1)	19.9164	19.9083	19.801	19.9545	19.8561	19.8551	20.1804	19.9931	20.0437	PG(32:1)	19.3715	19.0812	19.5292	19.4153	19.2665	19.3805	19.9111	19.579	19.6065
PG(32:0)	18.6755	18.6925	18.6706	18.5924	18.7846	18.5833	18.7177	18.9084	18.6614	PG(32:0)	18.9147	18.4753	18.6694	18.7333	18.4762	18.9012	19.303	19.3021	18.8889
PG(34:4)	22.1683	21.8289	21.8053	21.6442	21.7967	21.8278	21.6781	21.9354	21.4461	PG(34:4)	21.0173	20.5904	20.7735	20.998	20.5571	20.9523	21.0799	21.0645	20.8022
PG(34:3)	21.4254	21.0991	21.1549	20.9748	21.1908	21.042	21.1361	21.2244	20.982	PG(34:3)	20.95	20.7845	20.6164	20.8655	20.5293	20.7495	20.9436	21.0538	20.651
PG(34:2)	20.7414	20.6105	20.6852	20.4515	20.6502	20.5762	20.61	20.5004	20.488	PG(34:2)	20.16	20.4222	20.2203	20.2364	20.1911	20.1983	20.3048	20.3483	20.1014
PG(34:1)	19.9404	19.8886	19.9248	19.7246	19.8515	19.6533	19.7849	19.8211	19.7181	PG(34:1)	19.1474	19.2735	18.8239	18.9753	18.7586	18.944	19.0923	19.0329	18.9209
PG(34:0)	16.7766	16.4798	16.6004	16.0308	15.9734	16.1854	16.2156	15.8536	15.784	PG(34:0)	16.1406	15.4177	15.8696	15.8648	15.5953	15.5597	15.6561	15.418	15.3702
PG(36:5)	16.3092	14.7304	15.4885	14.6483	15.3588	15.8081	14.476	14.5609	14.7813	PG(36:5)	14.48	15.7133	15.0893	15.2606	14.8328	14.3999	14.2312	14.6531	14.1624
PG(36:4)	16.7005	15.6292	16.2748	15.3377	15.9937	16.6578	15.4306	15.7248	15.7803	PG(36:4)	15.0742	15.53	15.8297	14.9404	15.9669	15.7226	15.268	15.1913	15.6525
PG(36:2)	14.9715	15.6138	15.2189	14.7834	14.954	15.3922	14.0853	14.4852	14.6207	PG(36:2)	12.045	13.1202	14.196	14.0935	14.1746	14.1227	13.789	13.5241	13.8522
Total PG	23.5204	23.2788	23.2939	23.136	23.2885	23.2378	23.2461	23.3362	23.09	Total PG	22.7815	22.6332	22.6187	22.7507	22.4844	22.7049	22.9043	22.8959	22.6361
LPC(16:0)	13.3251	15.7779	13.2101	14.8273	14.9742	12.4713	14.7072	15.3076	14.2533	LPC(16:0)	12.3363	17.1759	17.0198	16.3161	16.8857	16.2128	16.0321	15.9948	15.5751
LPC(18:3)	13.8041	15.4173	15.4265	14.8479	15.5187	15.0767	14.991	14.9393	14.7526	LPC(18:3)	11.5518	15.8248	16.5536	15.6551	16.3849	15.6877	15.4292	14.7697	15.7015
LPC(18:2)	14.9081	16.4537	16.3143	15.6907	16.3275	15.7848	15.7714	15.796	15.4247	LPC(18:2)	14.4352	17.027	17.0246	16.1607	17.0094	16.315	15.8674	15.3393	15.4892
Total LysoPC	15.75	17.5371	17.2601	16.8379	17.3255	16.7363	16.8095	16.9729	16.4737	Total LysoPC	15.6965	18.3706	18.4838	17.6595	18.3673	17.7253	17.3865	17.0425	17.1788
LPE(18:2)	15.4898	17.1098	16.7612	16.5742	16.978	16.3148	16.5763	15.9402	16.178	LPE(18:2)	16.5747	16.4839	16.8144	16.829	16.3814	16.8225	16.8461	17.0748	16.8279
Total LysoPE	15.4898	17.1098	16.7612	16.5742	16.978	16.3148	16.5763	15.9402	16.178	Total LysoPE	16.5747	16.4839	16.8144	16.829	16.3814	16.8225	16.8461	17.0748	16.8279
PC(32:0)	15.6301	16.1328	15.7979	15.9223	16.5131	16.2288	15.3389	16.0649	15.3841	PC(32:0)	16.7067	16.963	16.9734	16.5494	17.396	16.9412	16.4909	16.9192	16.5423
PC(34:4)	18.0346	17.886	17.9905	17.7001	17.9927	17.7974	17.4195	17.84	17.6296	PC(34:4)	18.2585	18.5425	18.3978	18.0372	18.6253	18.334	17.6963	18.1331	17.7863
PC(34:3)	22.6319	22.4927	22.7361	22.3681	22.692	22.4763	22.311	22.4102	22.1636	PC(34:3)	23.4018	23.3948	23.4823	23.25	23.5158	23.4904	23.0553	23.439	23.0629
PC(34:2)	23.1362	23.1387	23.2636	22.9816	23.2938	23.1111	22.8097	22.9216	22.7033	PC(34:2)	23.5033	23.8155	23.7506	23.5015	23.851	23.6346	23.2451	23.4492	23.0749
PC(34:1)	19.355	19.4586	19.7786	19.1348	19.5762	19.2393	19.1937	19.04	19.0535	PC(34:1)	19.9277	20.2103	19.9765	19.3459	20.1109	19.7749	19.5626	19.6692	19.3584
PC(36:6)	21.4431	21.3559	21.948	21.2573	21.6812	21.3885	21.2931	21.2756	21.0029	PC(36:6)	21.924	21.7358	22.0844	21.6119	22.0437	21.9516	21.6107	22.0011	21.7509
PC(36:5)	22.873	23.0164	23.3876	22.787	23.223	22.9836	22.719	22.712	22.5438	PC(36:5)	23.0652	23.2355	23.4517	22.9425	23.4729	23.2198	22.8839	23.0777	22.8243
PC(36:4)	22.9089	23.1995	23.4335	22.9442	23.3559	23.1075	22.8127	22.8119	22.6646	PC(36:4)	22.8557	23.2858	23.4114	22.8455	23.4255	23.109	22.7391	22.8702	22.575
PC(36:3)	20.9266	21.1585	21.4293	20.9558	21.2343	20.9991	20.7631	20.7226	20.632	PC(36:3)	20.9559	21.4959	21.4472	20.7838	21.4995	21.1378	20.8414	20.8718	20.7978
PC(36:2)	19.819	20.1022	20.4133	20.0028	20.4303	20.1149	19.9322	19.7455	19.7482	PC(36:2)	20.2001	20.6445	20.6432	19.9851	20.6051	20.1606	20.1344	19.8736	19.9454
PC(36:1)	16.6991	17.3175	17.1763	17.1979	17.163	17.0992	16.6845	16.5368	16.7472	PC(36:1)	16.957	17.6083	17.7077	17.042	17.5322	16.8047	17.0679	16.7541	16.8944
PC(38:6)	15.9902	15.6771	16.015	15.3374	15.3996	15.2893	15.1794	15.8491	16.1862	PC(38:6)	16.5302	16.2546	16.8792	16.2143	16.4759	16.4332	15.5961	16.8559	17.0954
PC(38:5)	16.9956	16.512	17.23	16.3605	16.565	16.5682	16.0716	17.221	17.9558	PC(38:5)	17.3132	17.0361	17.6435	16.9266	17.358	17.182	16.4368	17.4248	18.1105
PC(38:4)	17.3945	17.3589	17.8521	17.0293	17.4189	17.3927	16.7728	17.5057	18.5616	PC(38:4)	17.6814	17.7483	18.1162	17.4279	17.7685	17.6132	17.0624	17.7631	18.6876
PC(38:3)	16.6942	17.1916	17.1907	16.9056	16.9985	16.7269	16.4472	16.7436	17.5704	PC(38:3)	17.2159	17.5939	17.936	17.1423	17.4866	17.2073	16.9332	17.2295	17.7572
PC(38:2)	15.8957	16.6025	16.7146	16.33	16.6882	16.3197	15.8572	16.1374	15.945	PC(38:2)	16.4497	17.346	17.4538	16.7256	16.8894	16.4101	16.3974	16.3907	16.2828
PC(40:5)	13.996	13.6294	14.4175	13.9679	14.2437	14.0079	14.1042	14.1326	14.195	PC(40:5)	13.7512	14.3324	15.2944	14.3522	15.0684	15.1827	14.2698	14.3702	14.3617
PC(40:4)	13.9681	14.8	14.8136	14.5626	14.5577	14.4961	14.2903	14.3059	13.8271	PC(40:4)	14.5069	13.986	14.8485	14.3711	15.2488	14.5268	14.1572	14.5027	13.9965
PC(40:3)	14.0561	15.1009	15.0943	14.8927	15.1581	14.7965	14.5626	14.5356	14.2429	PC(40:3)	14.9687	15.6195	15.4669	14.8063	15.6127	14.9799	14.6692	14.4109	14.4296
PC(40:2)	12.5144	14.2517	14.2913	14.4024	14.3059	13.9516	13.5441	13.5158	13.2532	PC(40:2)	14.2754	15.1735	15.0135	14.0709	15.0384	14.4869	14.2361	14.4311	14.2056
Total PC	25.2072	25.299	25.5706	25.1078	25.4796	25.2488	24.9996	25.0411	24.8784	Total PC	25.5438	25.7605	25.8465	25.4361	25.8809	25.6715	25.3042	25.5361	25.2535
PE(32:3)	15.3745	15.6073	15.8294	15.273	15.892	14.8976	15.1594	15.3101	15.506	PE(32:3)	15.6069	16.3863	16.5554	16.112	16.7003	16.3124	16.053	16.0331	16.4219
PE(32:2)	15.5277	16.1791	15.8349	15.5348	15.9987	15.8896	15.6016	15.1684	15.7066	PE(32:2)	16.3185	16.9233	16.6993	16.3146	16.868	16.446	16.311	16.5329	16.7701
PE(32:1)	15.4958	17.0613	15.8231	15.6686	15.871	15.7363	15.4683	15.652	15.7161	PE(32:1)	15.94	16.4927	16.7568	16.3171	16.7298	16.1799	16.087	16.1802	16.2635
PE(34:4)	15.9796	15.7961	16.2329	15.9366	16.0043	15.6424	15.5871	15.8757	15.6078	PE(34:4)	16.0884	16.8158	16.3785	16.0832	16.3746	16.2207	16.162	15.925	16.213
PE(34:3)	21.6975	21.6943	21.8626	21.5218	21.8397	21.5987	21.4261	21.5827	21.2715	PE(34:3)	22.139	22.1273	22.2595	22.1411	22.3461	22.3217	22.0753	22.3165	22.1132
PE(34:2)	22.3138	22.43	22.437	22.3006	22.5387	22.3965	22.1641	22.3045	21.9707	PE(34:2)	22.5733	22.7548	22.6873	22.6969	22.8242	22.7951	22.5837	22.7047	22.4367
PE(36:6)	19.308	19.4269	19.646	19.0191	19.4785	19.2004	19.0338	19.123	18.6548	PE(36:6)	19.58	19.6356	19.7927	19.4427	19.8433	19.755	19.2923	19.6942	19.466
PE(36:5)	21.2012	21.3135	21.4099	21.0298	21.4446	21.1748	20.976	21.0552	20.6341	PE(36:5)	21.3441	21.5849	21.5922	21.3386	21.6994	21.5474	21.1676	21.4646	21.0607
PE(36:4)	21.6145	21.8488	21.8263	21.6332	21.9759	21.7563	21.5558	21.6229	21.1323	PE(36:4)	21.8224	22.1821	22.0881	21.8523	22.2757	21.9954	21.7044	21.8385	21.342
PE(36:3)	19.0738	19.328	19.3363	19.0043	19.4154	19.214	18.8511	18.9903	18.6198	PE(36:3)	19.408	19.8259	19.6636	19.2873	19.8119	19.6258	19.2436	19.3849	19.1978
PE(36:2)	18.5592	18.8579	18.6402	18.6918	18.9045	18.7102	18.5548	18.604	18.1756	PE(36:2)	18.9579	19.2033	18.9543	18.7379	19.0444	18.8497	18.7414	18.6697	18.5629
PE(38:6)	14.1209	14.2446	14.6885	14.0231	13.9981	14.0506	14.1843	14.2642	14.4183	PE(38:6)	15.3346	13.8913	15.364	14.4575	14.9588	14.9032	14.3431	15.0668	15.2602
PE(38:5)	15.6795	15.2816	15.6555	14.9513	15.1067	15.2944	15.2108	15.4324	16.2263	PE(38:5)	16.0068	15.7667	16.2795	15.7157	16.092	15.9039	15.398	16.3738	16.6926
PE(38:4)	16.4	16.039	16.5376	15.9814	16.0837	16.0219	15.8606	16.5119	17.1034	PE(38:4)	16.8038	16.6399	17.0019	16.4471	16.6576	16.457	16.1429	16.7208	17.4678
PE(38:3)	15.8228	15.8338	16.2136	15.6874	16.0985	15.8439	15.8263	15.903	16.5098	PE(38:3)	16.3868	16.612	16.4797	16.3548	16.2517	16.418	16.4099	16.5987	16.9266
PE(40:3)	15.8453	15.8875	16.287	15.7969	16.0701	15.6725	15.7839	15.8108	15.867	PE(40:3)	16.6449	16.5299	16.1752	16.461	16.6704	16.4801	16.4497	16.6795	16.5993
PE(40:2)	17.3462	17.3392	17.4726	17.3415	17.6532	17.3947	17.4626	17.2967	16.8242	PE(40:2)	17.8989	17.6854	17.5388	17.665	17.7224	17.673	17.8034	17.6932	17.5841
PE(42:4)	15.0479	15.0136	15.5282	14.8991	15.2547	14.9471	15.0417	14.7534	14.9082	PE(42:4)	14.8562	15.0585	14.863	14.8459	15.2698	15.6612	15.2525	14.8896	15.2254
PE(42:3)	17.0119	16.9861	17.429	16.7804	17.2395	17.0494	16.9504	16.9227	16.7274	PE(42:3)	17.7076	17.1306	17.283	17.4278	17.2417	17.5715	17.4424	17.526	17.5861
PE(42:2)	17.5934	17.7068	18.037	17.5441	17.8696	17.6692	17.8017	17.6633	17.4526	PE(42:2)	18.5173	18.0993	18.0464	18.1453	18.1426	18.2481	18.3371	18.3535	18.2106
Total PE	24.0042	24.1349	24.1915	23.9295	24.2464	24.0385	23.8424	23.951	23.5993	Total PE	24.3069	24.478	24.4621	24.3239	24.5845	24.4791	24.2213	24.4019	24.1342
PI(32:3)	15.6154	16.4917	17.0578	16.9257	16.9415	16.6623	16.9914	17.0615	16.6527	PI(32:3)	16.1926	16.3196	17.6539	16.7979	17.4413	17.2904	17.5017	17.385	17.4353
PI(32:2)	14.6391	15.6347	16.2431	16.0132	16.3622	15.7007	15.8253	15.7944	15.5105	PI(32:2)	15.4819	15.9517	17.1289	15.9397	16.9824	16.2105	16.7039	15.9143	16.5419
PI(32:1)	15.738	16.6822	16.8061	16.7463	16.934	16.842	16.5398	16.9801	16.2931	PI(32:1)	15.4387	16.2671	17.104	16.5681	16.8365	16.4089	16.8822	16.3118	16.7647
PI(32:0)	14.2179	14.8546	15.1399	15.342	15.1425	14.9396	15.3969	15.2036	14.453	PI(32:0)	15.0997	15.2092	15.5873	15.6025	15.1335	15.6594	16.0366	15.6798	15.7537
PI(34:4)	15.7255	15.544	15.8415	15.8586	15.8573	15.9666	15.7024	15.6985	15.333	PI(34:4)	14.6216	15.2856	15.1695	14.8137	15.3585	14.8872	14.9734	14.9939	15.0568
PI(34:3)	21.5637	21.6627	21.8168	21.6546	21.9121	21.7062	21.7315	21.6514	21.2959	PI(34:3)	22.0151	22.1111	22.3077	22.2565	22.4051	22.1887	22.1914	22.3555	21.962
PI(34:2)	21.7552	21.9897	22.0506	22.0116	22.2368	22.0287	22.0077	21.8498	21.5984	PI(34:2)	21.9326	22.3939	22.3918	22.3924	22.5557	22.2382	22.2596	22.199	21.925
PI(34:1)	16.6477	17.0388	17.36	16.8473	17.3778	17.1236	16.9782	16.8236	16.7542	PI(34:1)	17.6279	17.7301	17.7993	17.1184	17.856	17.3869	17.8865	17.4999	17.6058
PI(36:6)	16.4802	16.507	16.7464	16.5087	16.7349	16.4773	16.6099	16.4929	15.7922	PI(36:6)	16.6082	16.226	16.5006	16.5641	16.7826	16.5903	16.4952	16.7533	16.3792
PI(36:5)	17.4561	17.5861	17.8169	17.6715	17.8542	17.7147	17.5313	17.4993	17.0246	PI(36:5)	17.4923	17.5582	17.6211	17.6186	17.802	17.5596	17.4504	17.5758	17.2833
PI(36:4)	17.6006	17.9958	18.0487	17.8954	18.0854	17.9342	17.7608	17.6671	17.3084	PI(36:4)	17.5152	17.7384	17.5619	17.6099	17.8659	17.571	17.4396	17.4828	17.2681
PI(36:3)	17.2712	17.3032	17.5954	17.4838	17.6238	17.5096	17.3021	17.2994	16.9837	PI(36:3)	17.0454	17.196	17.1062	17.1398	17.23	17.0701	17.2869	17.1411	16.973
PI(36:2)	17.4691	17.7848	17.6992	17.7768	18.041	17.7878	17.5697	17.5519	17.2909	PI(36:2)	17.1172	17.4953	17.3817	17.3687	17.3662	17.0958	17.3651	17.2194	17.0649
Total PI	22.887	23.0846	23.2036	23.1028	23.3404	23.1315	23.1137	23.0112	22.6975	Total PI	23.1676	23.4407	23.553	23.4981	23.6724	23.4049	23.4357	23.4644	23.1662
PS(34:3)	17.2283	17.2395	16.9981	17.0271	17.3559	17.1016	16.781	17.1832	16.8142	PS(34:3)	17.6669	17.0523	17.0138	17.3944	17.1923	17.5316	17.416	17.7264	17.3557
PS(34:2)	17.0067	16.9498	16.5401	16.875	17.1115	16.9699	16.587	17.0467	16.5091	PS(34:2)	17.0781	16.9135	16.4288	17.1275	16.7916	16.9701	17.0623	17.2981	16.739
PS(36:6)	12.3963	12.1606	12.8674	11.5905	12.9129	11.9851	12.651	12.3204	12.1592	PS(36:6)	12.9572	10.727	12.3973	12.5638	12.1637	12.5907	12.8022	12.9188	12.7465
PS(36:5)	14.6391	13.9883	14.3331	14.242	14.4308	14.2153	14.1909	14.1186	13.9632	PS(36:5)	14.8178	14.3464	14.3026	14.4335	14.3152	14.3443	14.4507	14.3143	14.1607
PS(36:4)	14.3816	14.477	14.5909	14.6305	14.6082	14.5061	14.1989	14.4682	14.1595	PS(36:4)	14.5012	14.3373	14.147	14.4117	14.6019	14.2853	14.5256	14.7137	14.4468
PS(36:3)	15.7952	15.3593	15.3874	15.5435	15.6864	15.3977	15.4836	15.3727	15.2941	PS(36:3)	15.3055	14.932	14.4412	15.07	14.3088	14.845	15.2954	15.434	15.2261
PS(36:2)	15.8618	15.6595	15.5094	15.6859	15.8517	15.7411	15.704	15.6809	15.6572	PS(36:2)	15.537	15.287	14.2382	15.2756	14.4857	14.9228	15.4985	15.2711	15.1713
PS(38:3)	15.4232	15.7498	15.7537	15.5465	15.7937	15.6881	15.7913	15.7607	15.6808	PS(38:3)	15.4047	14.7788	14.712	15.4491	14.7665	15.0344	15.7918	15.6931	15.7706
PS(38:2)	16.0973	16.111	16.0028	16.1231	16.3106	16.0779	16.2787	16.1835	16.0041	PS(38:2)	16.0262	15.919	15.1629	16.132	15.3484	15.974	16.2933	15.6489	16.0503
PS(40:3)	17.0125	16.8932	16.9546	16.8546	17.1652	16.7787	16.8945	16.9487	16.9273	PS(40:3)	17.7635	17.3125	17.0703	17.3577	17.2536	17.4452	17.5623	17.769	17.7863
PS(40:2)	16.9694	17.1337	17.1872	17.2998	17.5636	17.1655	17.1828	17.3097	17.1359	PS(40:2)	17.7227	17.6845	17.4428	17.8567	17.6217	17.7452	18.0595	17.9407	17.516
PS(42:4)	15.9061	15.8106	16.262	15.7275	16.2789	15.6515	16.1717	15.9171	16.1236	PS(42:4)	16.2952	15.3344	15.9329	16.3361	15.7167	16.041	16.7453	16.5313	16.9698
PS(42:3)	18.3932	18.4948	18.7442	18.316	18.6393	18.3726	18.7988	18.4763	18.6317	PS(42:3)	19.0658	18.5652	18.6998	19.071	18.7164	19.0557	19.3493	19.3814	19.4383
PS(42:2)	18.0729	18.2791	18.526	18.2712	18.6336	18.2987	18.7961	18.4333	18.5058	PS(42:2)	18.8976	18.7542	18.5821	19.1331	18.824	18.8942	19.3366	19.1095	19.0946
Total PS	20.525	20.5683	20.6621	20.515	20.8184	20.5246	20.7367	20.6335	20.5857	Total PS	21.0446	20.7042	20.5782	21.0483	20.723	20.9475	21.2482	21.2176	21.1542
PA(34:3)	16.8231	16.5884	16.4844	16.7864	17.0577	16.6905	17.3853	17.1609	17.4139	PA(34:3)	18.4101	18.0341	17.6292	18.7284	17.4879	17.9024	18.2149	18.4976	18.0787
PA(34:2)	17.5025	17.0985	17.1404	17.1772	17.6775	17.3258	17.9941	17.6898	17.7159	PA(34:2)	18.8741	18.4501	17.8297	18.8767	18.0051	18.2771	18.4614	18.7573	18.0605
PA(36:6)	14.3286	14.2069	14.2545	13.8937	14.5759	13.6524	15.2305	14.4042	14.9406	PA(36:6)	15.6701	15.9069	15.8239	16.3882	15.026	15.5531	15.7594	16.1946	15.5965
PA(36:5)	15.929	15.8363	15.7758	15.8565	16.2727	15.4508	16.7249	16.1168	16.2254	PA(36:5)	17.3872	16.9273	16.7343	17.5149	16.4038	16.6868	16.7305	17.2653	16.4562
PA(36:4)	16.5775	16.0985	16.2999	16.2718	16.7314	16.1653	17.1415	16.5222	16.8218	PA(36:4)	17.5999	17.6002	16.6288	17.904	16.9324	17.1131	17.1415	17.4691	16.8441
PA(36:3)	14.834	14.4392	13.8638	14.408	14.9292	14.4527	15.0469	14.3627	14.8797	PA(36:3)	15.8921	15.6234	15.2102	15.9417	15.0835	15.2496	15.4182	14.7023	15.1015
Total PA	18.9699	18.6395	18.6425	18.739	19.1831	18.7053	19.5347	19.117	19.3145	Total PA	20.3254	20.019	19.5114	20.5158	19.4819	19.7795	19.9565	20.2644	19.6861
Total	28.1978	28.1101	28.3207	28.1088	28.2795	28.227	28.1347	28.1782	28.0353	Total	27.7225	27.6629	27.8233	27.7694	27.7404	27.8039	27.9268	27.8453	27.7908
DGDG	25.2931	25.119	25.3434	25.1466	25.351	25.314	25.3035	25.3578	25.2717	DGDG	25.3208	24.9871	25.2536	25.3291	25.1597	25.3327	25.5419	25.5349	25.425
LPC	15.75	17.5371	17.2601	16.8379	17.3255	16.7363	16.8095	16.9729	16.4737	LPC	15.6965	18.3706	18.4838	17.6595	18.3673	17.7253	17.3865	17.0425	17.1788
LPE	15.4898	17.1098	16.7612	16.5742	16.978	16.3148	16.5763	15.9402	16.178	LPE	16.5747	16.4839	16.8144	16.829	16.3814	16.8225	16.8461	17.0748	16.8279
MGDG	27.4956	27.359	27.5837	27.4217	27.5208	27.5324	27.4466	27.4896	27.361	MGDG	26.4139	26.2137	26.4608	26.5332	26.202	26.4793	26.8654	26.546	26.7021
PA	18.9699	18.6395	18.6425	18.739	19.1831	18.7053	19.5347	19.117	19.3145	PA	20.3254	20.019	19.5114	20.5158	19.4819	19.7795	19.9565	20.2644	19.6861
PC	25.2072	25.299	25.5706	25.1078	25.4796	25.2488	24.9996	25.0411	24.8784	PC	25.5438	25.7605	25.8465	25.4361	25.8809	25.6715	25.3042	25.5361	25.2535
PE	24.0042	24.1349	24.1915	23.9295	24.2464	24.0385	23.8424	23.951	23.5993	PE	24.3069	24.478	24.4621	24.3239	24.5845	24.4791	24.2213	24.4019	24.1342
PG	23.5204	23.2788	23.2939	23.136	23.2885	23.2378	23.2461	23.3362	23.09	PG	22.7815	22.6332	22.6187	22.7507	22.4844	22.7049	22.9043	22.8959	22.6361
PI	22.887	23.0846	23.2036	23.1028	23.3404	23.1315	23.1137	23.0112	22.6975	PI	23.1676	23.4407	23.553	23.4981	23.6724	23.4049	23.4357	23.4644	23.1662
PS	20.525	20.5683	20.6621	20.515	20.8184	20.5246	20.7367	20.6335	20.5857	PS	21.0446	20.7042	20.5782	21.0483	20.723	20.9475	21.2482	21.2176	21.1542
Lipid groups										Lipid groups
(16:00)	13.3251	15.7779	13.2101	14.8273	14.9742	12.4713	14.7072	15.3076	14.2533	16:00:00	12.3363	17.1759	17.0198	16.3161	16.8857	16.2128	16.0321	15.9948	15.5751
(18:2)	16.296	17.8179	17.5569	17.2088	17.6933	17.0767	17.2331	16.9652	16.9222	18:02:00	16.8689	17.8041	17.9708	17.5742	17.7575	17.6004	17.4448	17.5001	17.3112
(18:3)	13.8041	15.4173	15.4265	14.8479	15.5187	15.0767	14.991	14.9393	14.7526	18:03:00	11.5518	15.8248	16.5536	15.6551	16.3849	15.6877	15.4292	14.7697	15.7015
(32:0)	18.8986	19.002	18.9646	18.9298	19.1605	18.9366	18.978	19.1915	18.8759	1 day, 8:00:00	19.2809	19.0151	19.1877	19.1584	19.1321	19.3555	19.6212	19.6519	19.2782
(32:1)	20.0573	20.2745	20.0504	20.1676	20.1201	20.0966	20.342	20.2258	20.2132	1 day, 8:01:00	19.5829	19.4675	19.9424	19.7448	19.7079	19.6977	20.1661	19.8476	19.9173
(32:2)	16.1476	16.9501	17.0664	16.8119	17.2059	16.8093	16.7154	16.5405	16.6149	1 day, 8:02:00	16.9773	17.5346	17.9601	17.1684	17.9295	17.3614	17.525	17.2878	17.6668
(32:3)	16.4978	17.1184	17.5717	17.3269	17.5544	17.0357	17.3469	17.4415	17.2037	1 day, 8:03:00	16.9292	17.3511	18.2214	17.5318	18.12	17.9107	17.9516	17.8802	18.015
(34:0)	16.7766	16.4798	16.6004	16.0308	15.9734	16.1854	16.2156	15.8536	15.784	1 day, 10:00:00	16.1406	15.4177	15.8696	15.8648	15.5953	15.5597	15.6561	15.418	15.3702
(34:1)	21.27	21.4341	21.5352	21.333	21.4625	21.2556	21.3619	21.2355	21.3088	1 day, 10:01:00	21.102	21.3343	21.1796	20.8547	21.2138	21.0133	21.0775	21.0483	20.8774
(34:2)	24.329	24.3986	24.4749	24.3034	24.5579	24.3914	24.2268	24.2496	24.0499	1 day, 10:02:00	24.5777	24.8603	24.7948	24.7054	24.9084	24.7458	24.5463	24.6495	24.3359
(34:3)	24.6892	24.5918	24.8141	24.6294	24.8216	24.6723	24.7217	24.7	24.5012	1 day, 10:03:00	24.8653	24.7839	24.9168	24.894	24.9067	24.9287	25.0263	25.0403	24.8342
(34:4)	23.1103	22.9654	22.9526	22.904	22.9674	22.9449	22.8611	22.9913	22.9728	1 day, 10:04:00	21.749	21.6898	21.6828	21.7612	21.5565	21.6938	21.8432	21.7652	21.7727
(34:5)	24.2678	24.2958	24.3613	24.2374	24.3521	24.3303	24.2525	24.2517	24.2511	1 day, 10:05:00	23.0283	23.1271	23.2139	23.1309	23.0015	23.1262	23.4641	23.172	23.3781
(34:6)	26.7815	26.7282	26.9774	26.7569	26.869	26.8918	26.7388	26.7654	26.666	1 day, 10:06:00	25.7152	25.5619	25.9446	25.8524	25.7119	25.9391	26.1755	25.9063	26.049
(36:1)	16.6991	17.3175	17.1763	17.1979	17.163	17.0992	16.6845	16.5368	16.7472	1 day, 12:01:00	16.957	17.6083	17.7077	17.042	17.5322	16.8047	17.0679	16.7541	16.8944
(36:2)	20.595	20.8794	21.0051	20.7645	21.1114	20.8497	20.6553	20.5638	20.4324	1 day, 12:02:00	20.8644	21.2418	21.1674	20.6984	21.1623	20.8131	20.7945	20.5918	20.5997
(36:3)	21.7628	21.9058	22.1199	21.823	22.0748	21.88	21.7652	21.7387	21.5707	1 day, 12:03:00	21.8775	22.1853	22.1422	21.7897	22.1924	21.9848	21.9116	21.8442	21.7763
(36:4)	23.6517	23.8661	24.0407	23.6792	24.0419	23.8298	23.6161	23.6184	23.4366	1 day, 12:04:00	23.7182	24.0451	24.0942	23.7488	24.1595	23.9151	23.6362	23.7489	23.4329
(36:5)	24.0519	24.0517	24.2962	24.0098	24.303	24.1364	24.0494	24.0211	23.8477	1 day, 12:05:00	24.3324	24.3549	24.4125	24.2999	24.4516	24.3741	24.2966	24.3517	24.1494
(36:6)	26.0602	25.6917	25.9745	25.7704	25.945	25.9282	25.9192	26.0367	25.7532	1 day, 12:06:00	25.5	25.0857	25.2831	25.5031	25.0943	25.3721	25.7432	25.6197	25.5713
(38:2)	17.0023	17.3763	17.3996	17.2328	17.5098	17.2049	17.0849	17.161	16.9717	1 day, 14:02:00	17.2546	17.8007	17.721	17.4681	17.3128	17.2132	17.3463	17.067	17.167
(38:3)	17.6655	18.0055	18.0959	17.7662	17.9766	17.7469	17.6395	17.7952	18.3766	1 day, 14:03:00	18.0975	18.3183	18.4943	18.0654	18.14	18.0593	18.0326	18.2207	18.6185
(38:4)	18.3727	18.2133	18.5891	18.0188	18.263	18.177	17.68	18.4019	19.383	1 day, 14:04:00	18.7958	18.5301	19.0634	18.4245	18.7364	18.6715	18.0195	18.8656	19.7127
(38:5)	18.3831	17.9867	18.3226	17.7559	17.9757	17.9137	17.6132	18.7112	19.5668	1 day, 14:05:00	19.0926	18.4778	19.1924	18.481	18.698	18.663	18.1623	19.4011	20.045
(38:6)	21.0939	20.3523	20.2502	20.1208	20.3724	20.3835	19.8736	21.2054	21.561	1 day, 14:06:00	20.9838	19.8752	20.7192	20.1777	19.9893	20.5935	19.5055	21.0954	21.2558
(40:2)	18.211	18.327	18.4202	18.4154	18.6841	18.3523	18.3861	18.3568	18.0406	1 day, 16:02:00	18.8733	18.8055	18.6124	18.8171	18.7863	18.7841	18.9923	18.8872	18.6167
(40:3)	17.6664	17.732	17.8865	17.6494	17.95	17.5652	17.6285	17.6662	17.6325	1 day, 16:03:00	18.4444	18.2273	17.9744	18.1382	18.2473	18.203	18.2365	18.4195	18.4044
(40:4)	13.9681	14.8	14.8136	14.5626	14.5577	14.4961	14.2903	14.3059	13.8271	1 day, 16:04:00	14.5069	13.986	14.8485	14.3711	15.2488	14.5268	14.1572	14.5027	13.9965
(40:5)	13.996	13.6294	14.4175	13.9679	14.2437	14.0079	14.1042	14.1326	14.195	1 day, 16:05:00	13.7512	14.3324	15.2944	14.3522	15.0684	15.1827	14.2698	14.3702	14.3617
(42:2)	18.8523	19.0208	19.3022	18.9531	19.3014	19.0186	19.383	19.1002	19.0726	1 day, 18:02:00	19.7193	19.4636	19.3387	19.7223	19.5225	19.6073	19.9218	19.7808	19.7201
(42:3)	18.8618	18.9286	19.2319	18.7428	19.1022	18.857	19.153	18.8987	18.9724	1 day, 18:03:00	19.5421	19.0183	19.1578	19.4721	19.1604	19.4958	19.6898	19.7326	19.7909
(42:4)	16.5383	16.4637	16.939	16.3685	16.865	16.3374	16.7214	16.4462	16.6452	1 day, 18:04:00	16.7505	16.2085	16.4867	16.7817	16.5061	16.8628	17.1809	16.9269	17.3424
Chain length										Chain length
16	13.3251	15.7779	13.2101	14.8273	14.9742	12.4713	14.7072	15.3076	14.2533	16	12.3363	17.1759	17.0198	16.3161	16.8857	16.2128	16.0321	15.9948	15.5751
18	16.5357	18.0669	17.855	17.4884	17.9964	17.3978	17.5094	17.2912	17.215	18	17.0354	18.1337	18.4376	17.9404	18.2275	17.9615	17.7633	17.7415	17.7181
32	20.7344	20.9825	20.8814	20.9003	20.9879	20.8368	21.017	21.0009	20.8946	32	20.6758	20.6195	21.0493	20.7823	20.908	20.8915	21.2107	21.0522	21.0042
34	27.5417	27.504	27.6992	27.5046	27.643	27.6114	27.499	27.5177	27.4116	34	26.899	26.8877	27.0701	26.9971	26.9765	27.0553	27.1804	27.0527	27.0295
36	26.6567	26.4695	26.7212	26.474	26.7051	26.6195	26.561	26.6309	26.3856	36	26.3956	26.2861	26.3955	26.3875	26.3389	26.3768	26.5125	26.4642	26.3426
38	21.6358	21.1563	21.2113	20.9395	21.1822	21.1251	20.7107	21.7678	22.2614	38	21.753	21.1257	21.7286	21.1748	21.2085	21.4473	20.729	21.8905	22.2537
40	19.0515	19.1636	19.2949	19.1843	19.4535	19.1167	19.1514	19.1518	18.9501	40	19.7357	19.6248	19.473	19.5991	19.6734	19.6357	19.7282	19.7478	19.5842
42	19.9955	20.0989	20.4041	19.9751	20.3417	20.0546	20.3904	20.1208	20.1554	42	20.7287	20.3421	20.3549	20.7014	20.4493	20.6609	20.9221	20.8551	20.8856
0	19.2213	19.3615	19.2949	19.1942	19.3912	19.1929	19.2475	19.4135	19.0923	0	19.4984	19.4608	19.5937	19.477	19.508	19.6104	19.8186	19.8398	19.4745
1	21.8292	22.0241	22.0275	21.921	21.9942	21.8443	21.9777	21.8545	21.9039	1	21.5949	21.7678	21.7799	21.4745	21.7297	21.5565	21.7496	21.6202	21.5354
2	24.5	24.6005	24.6823	24.5023	24.7687	24.5851	24.4369	24.4411	24.2504	2	24.775	25.0515	24.9878	24.8823	25.0889	24.921	24.7578	24.8279	24.5493
3	24.9139	24.8568	25.0788	24.8731	25.0772	24.9161	24.9506	24.9269	24.7441	3	25.0996	25.063	25.1771	25.1152	25.1724	25.1687	25.2477	25.2562	25.0808
4	24.4352	24.5108	24.6283	24.3687	24.6282	24.4793	24.3112	24.3698	24.2817	4	24.0948	24.336	24.388	24.1126	24.4178	24.2381	24.0391	24.1264	23.9271
5	25.1777	25.1894	25.3429	25.1379	25.3374	25.2464	25.1631	25.159	25.0975	5	24.851	24.8859	24.9632	24.8503	24.9245	24.9051	24.9536	24.9159	24.868
6	27.4828	27.3128	27.5707	27.3562	27.4905	27.4996	27.3944	27.466	27.308	6	26.6411	26.3605	26.6757	26.7045	26.4552	26.7058	26.9837	26.8006	26.8598
